# Supplementary material for: An Integrative Analysis of Transcriptome and GWAS Data to Identify Potential Candidate Genes Influencing Meat Quality Traits in Pigs
Source: Front Genet. 2021 Oct 21;12:748070. doi: 10.3389/fgene.2021.748070 (PMC8567094; doi:10.3389/fgene.2021.748070)
Supplement: Supplementary file 1 [file DataSheet1.zip]

Archive with 3 entries (3 files):
- Table 1-7.XLSX
- Table 8.DOCX
- Table 9.DOCX
