# Supplementary material for: An Integrative Analysis of Transcriptome and GWAS Data to Identify Potential Candidate Genes Influencing Meat Quality Traits in Pigs
Source: Front Genet. 2021 Oct 21;12:748070. doi: 10.3389/fgene.2021.748070 (PMC8567094; doi:10.3389/fgene.2021.748070)
Supplement: Supplementary file 1 [file DataSheet1.zip › Table 1-7.XLSX]

## Sheet: Table S1
Supplementary Table 1| Correlation coefficients among 22 meat quality traits in F2 pigs.
	LM_GP	LM_RG	LM_6PGlucose	LM_Lactate	LM_pH45min	LM_pH3h	LM_pH9h	LM_pH15h	LM_pH24h	LM_pHdrop_45min_3h	LM_pHdrop_45min_24h	LM_DripEZ_24h	LM_DripEZ_48h	SM_pH45min	SM_pH3h	SM_pH9h	SM_pH15h	SM_pH24h	SM_pHdrop_45min_3h	SM_pHdrop_45min_24h	SM_DripEZ_24h
LM_GP	1
LM_RG	0.735594	1
LM_6PGlucose	0.0175018	0.194988	1
LM_Lactate	0.405636	-0.311126	-0.27568	1
LM_pH45min	-0.052409	0.352737	0.21008	-0.56459	1
LM_pH3h	-0.0724755	0.322309	0.258316	-0.553387	0.859252	1
LM_pH9h	-0.133395	0.210505	0.208609	-0.481447	0.72504	0.846922	1
LM_pH15h	-0.288304	-0.0222515	0.155059	-0.379516	0.514839	0.626582	0.797162	1
LM_pH24h	-0.393684	-0.229575	0.0170542	-0.240757	0.281345	0.36534	0.532457	0.750348	1
LM_pHdrop_45min_3h	0.0938736	-0.0900343	-0.185801	0.27121	-0.244462	-0.632195	-0.552078	-0.419629	-0.296804	1
LM_pHdrop_45min_24h	0.15221	0.45379	0.205976	-0.410417	0.861575	0.685315	0.466638	0.149958	-0.209816	-0.11492	1
LM_DripEZ_24h	-0.113479	-0.129755	-0.00189806	0.0124881	-0.118512	-0.0924395	-0.0453873	0.00494378	0.0427368	0.00390568	-0.0935701	1
LM_DripEZ_48h	0.0986079	0.0625524	0.000684752	0.0453889	-0.058909	-0.00971171	-0.016121	-0.0546409	-0.161867	-0.103821	0.061064	0.648487	1
SM_pH45min	-0.125004	0.166967	0.176766	-0.406566	0.530622	0.547709	0.470302	0.362753	0.251593	-0.271853	0.387068	-0.110263	-0.00292115	1
SM_pH3h	-0.122621	0.186311	0.187079	-0.437127	0.556857	0.587829	0.534901	0.404396	0.266288	-0.301684	0.4213	-0.122777	0.0059673	0.853387	1
SM_pH9h	-0.216523	0.0438863	0.167208	-0.369877	0.442787	0.513987	0.566506	0.534702	0.4075	-0.297305	0.229734	-0.0474426	-0.0670412	0.701423	0.807117	1
SM_pH15h	-0.344912	-0.159423	0.109863	-0.27182	0.273646	0.340446	0.461844	0.657444	0.572758	-0.221107	-0.00953102	0.0750638	-0.081314	0.464999	0.531893	0.782526	1
SM_pH24h	-0.374945	-0.287803	0.00304909	-0.132321	0.121148	0.164949	0.283445	0.486698	0.657493	-0.160138	-0.20187	0.104335	-0.104456	0.23257	0.276454	0.52201	0.79572	1
SM_pHdrop_45min_3h	0.0519017	-0.0478888	-0.0192945	0.15296	-0.173596	-0.212347	-0.243698	-0.153936	-0.0760594	0.0993715	-0.134616	0.0246915	0.00336244	0.0334357	-0.485345	-0.337526	-0.233021	-0.121099	1
SM_pHdrop_45min_24h	0.117961	0.348161	0.169979	-0.304835	0.426698	0.410526	0.259926	0.0375371	-0.16543	-0.148127	0.503575	-0.170418	0.0518087	0.797977	0.641568	0.344621	-0.045665	-0.384947	0.116686	1
SM_DripEZ_24h	-0.190111	-0.113232	0.0260026	-0.10812	0.0116959	0.00778632	0.0288737	0.0855916	0.128781	-0.0119714	-0.0724471	0.394482	0.199959	0.0308444	0.0120241	0.116458	0.266604	0.291232	0.0191936	-0.148299	1
SM_DripEZ_48h	0.0660237	0.0908943	0.0594166	-0.0306445	0.0645561	0.0819104	0.0284649	-0.0261567	-0.092264	-0.0903766	0.094198	0.322151	0.428487	0.0208381	0.0442004	0.0458109	0.0338588	-0.0028248	-0.0708427	0.0323833	0.55944

## Sheet: Table S2
Supplementary Table 2| The significance for correlation coefficients among 22 meat quality traits in F2 pigs.
	LM_GP	LM_RG	LM_6PGlucose	LM_Lactate	LM_pH45min	LM_pH3h	LM_pH9h	LM_pH15h	LM_pH24h	LM_pHdrop_45min_3h	LM_pHdrop_45min_24h	LM_DripEZ_24h	LM_DripEZ_48h	SM_pH45min	SM_pH3h	SM_pH9h	SM_pH15h	SM_pH24h	SM_pHdrop_45min_3h	SM_pHdrop_45min_24h	SM_DripEZ_24h	SM_DripEZ_48h
LM_GP	0
LM_RG	0	0
LM_6PGlucose	0.61	0	0
LM_Lactate	0	0	0	0
LM_pH45min	0.18	0	0	0	0
LM_pH3h	0.07	0	0	0	0	0
LM_pH9h	0	0	0	0	0	0	0
LM_pH15h	0	0.57	0	0	0	0	0	0
LM_pH24h	0	0	0.66	0	0	0	0	0	0
LM_pHdrop_45min_3h	0.03	0.04	0	0	0	0	0	0	0	0
LM_pHdrop_45min_24h	0	0	0	0	0	0	0	0	0	0.01	0
LM_DripEZ_24h	0	0	0.96	0.73	0	0.02	0.24	0.9	0.27	0.93	0.02	0
LM_DripEZ_48h	0.05	0.22	0.99	0.38	0.34	0.87	0.79	0.37	0.01	0.12	0.32	0	0
SM_pH45min	0	0	0	0	0	0	0	0	0	0	0	0	0.96	0
SM_pH3h	0	0	0	0	0	0	0	0	0	0	0	0	0.93	0	0
SM_pH9h	0	0.26	0	0	0	0	0	0	0	0	0	0.22	0.27	0	0	0
SM_pH15h	0	0	0.01	0	0	0	0	0	0	0	0.81	0.05	0.18	0	0	0	0
SM_pH24h	0	0	0.94	0	0	0	0	0	0	0	0	0.01	0.09	0	0	0	0	0
SM_pHdrop_45min_3h	0.22	0.26	0.65	0	0	0	0	0	0.07	0.03	0	0.56	0.96	0.43	0	0	0	0	0
SM_pHdrop_45min_24h	0	0	0	0	0	0	0	0.33	0	0	0	0	0.4	0	0	0	0.24	0	0.01	0
SM_DripEZ_24h	0	0	0.48	0	0.77	0.84	0.46	0.03	0	0.78	0.07	0	0	0.43	0.78	0	0	0	0.65	0	0
SM_DripEZ_48h	0.2	0.08	0.25	0.55	0.29	0.18	0.64	0.67	0.13	0.17	0.13	0	0	0.74	0.49	0.45	0.58	0.96	0.27	0.6	0	0

## Sheet: Table S3
Supplementary Table 3| The gene lists in the modules.
Modules	Gene lists
7	IRAK1, SRPRB, DCTPP1, PPDPF, UBAP2L, EID2, PTP4A2, FAM96A, CHMP5, STK38, LINS, MMGT1, C6orf130, ANAPC1, MMP19, CKS2, IPO8, SF3B5, DYNLL1, RBM15, FAM168B, CCDC47, INTS4, LSM14A, FAM98A, ATL2, CXorf26, USP13, DDX54, PRMT1, ATG12, DPH2, AMOT, SLC31A1, C6orf130, LSM6, NFU1, AIMP1, ARL2BP, TSPAN6, GSTO1, UFM1, NKIRAS1, PEX13, SWI5, YBX2, SEC61A2, C2orf47, NIP7, KLHL2, PCM1, RHOT1, FAM98B, CYB561D2, BL…
9	FOLR2, VPS33B, AKIRIN1, CAPN3, TATDN1, EIF2B4, DNTTIP2, FAM165B, RRAS, WIZ, PUS7, TIMP1, FAM208B, HIF1AN, CXXC1, ANKRD52, PSMD11, ACTN4, NPR1, CSRNP2, MLL2, CENPP, CBX7, MEAF6, HEXA, DNPEP, OTUB1, CCT4, C16orf13, LMAN1, DAXX, AFTPH, INF2, RAB1A, ZCWPW2, NCOR2, MGAT4B, TECR, CCDC124, PTRH1, EDC4, GFOD2, YIF1B, CD151, CDK10, CSNK1D, CSNK1A1, TLK2, SHARPIN, LHPP, PSMD2, ZNF830, TUBG1, EEF1B2, ADRBK1…
15	HYAL2, JUNB, EGR2, ARRDC3, ARRDC4, TRIB1, ID4, PNMT, PCBP2, EGR1, RHOBTB2, NR4A2, ERRFI1, ERRFI1, TRIB1, CXCL2, MCL1, SERPINE1, TRA2B, GUF1, AMOTL2, NFKBIZ, EGR1, ID2, EGR1, ZFP36, DUSP6, STC1, POTEF, ERRFI1, ADM, FOS, TMEM100, SAT1, TGFB3, PLK2, HES1, HSPA1A, RHOC, PPP1R15A, GADD45B, SPRY1, DNAJB1, TRIB1, JUN, RGS2, SGK1, BCAS2, MAFF, SOCS3, APOLD1, NR4A2, BTG2, RBM39, ETS1, GEM, ADAMTS4, CYR61,…
21	FKBP5, THRB, FOXO1, CEBPB, TINAGL1, SMAD3, STK35, FIGN, MN1, PLEKHA2, HOPX, NFKBIA, ATP1B1, ZBTB16, TOB2, USP2, IL1RAP, TOB2, CDC42EP4, KLF15, SH2D3C, USP2, CRISPLD2, CRY2, FOSL2, GADD45G, EVA1C, PER1, RAPGEF3, FAM102B, FZD7, REV3L, COL8A1, SOX12, ABHD4, IRF2BPL, BHLHE41, CEBPD, FAM212B, C1orf51, PEAR1, SYBU, CITED2, PDK4, KLF9, SERTAD1, TRIM63, BHLHE40, TINAGL1, ZBTB16, NME7, DDIT4, FAM107A, NDE…
24	DCN, ADAMTS2, STEAP1B, TNC, MYOC, DCN, CRABP1, ECM1, CTSK, SGCE, C13orf33, THBS4, MXRA5, SEMA3D, COL5A2, FNDC1, ABI3BP, MUM1L1, COL1A1, VIM, TGFBI, THY1, COL1A1, KDELR3, FN1, COL1A2, PCOLCE, PSMD14, IGFBP6, COL14A1, NFATC2, COL1A2, CHAD, COL1A1, COL1A2, COL1A1, AXL, ANXA8, KERA, COL1A1, COL11A1, THBS3, COL14A1, MMP2, STEAP2, QSOX1, OGN, PI16, ASPN, COL1A2, FMOD, COL1A1, FBN1, FAM198A, GLT8D2
29	ELF2, RPS15A, HSBP1, RPL23A, SF1, RPS28, CDKN2AIPNL, FAM220A, QARS, NOP58, FIS1, RPL37, RPL17, DNAJC21, RPS27, FAU, RPL35, ACYP2, C15orf63, TUBAL3, SERBP1, ASPH, GABARAPL2, EIF1AX, HMGN3, RPS25, UBL5, C15orf63, RPL12, COL3A1, PPIG, MORF4L1, RPS3A, RPL29, PDE4DIP, TNNC2, PSMC5, RPN2, JTB, DYNC1LI1, TPT1, NTAN1, PALM2-AKAP2
35	TNKS2, CHMP4B, GATAD2B, DNAJC7, ADCY6, AKT2, SIVA1, APP, PFDN6, POGZ, DSTYK, PPP3R1, INPPL1, ATF5, EEF2K, NARFL, MARVELD1, TGFB2, BAX, OBSL1, CTSZ, LIMK2, SETD5, SMOC1, ERF, SLC37A4, MTPN, AKT1, UBE2E1, GIGYF2, DDB1
44	PPP5C, ATP6V0B, NUDC, HAUS1, PWP1, LAMTOR1, RWDD4, C6orf1, CCDC71, ZNF205, VPS25, EXOC7, PLEKHJ1, HIF1A, FAM40A, CEP250, TCTN2, KIAA0913, EXOSC1, TMCO1, TRIM45, RPF1, XYLT2
45	PPARGC1A, FAM134B, NR4A3, DNAJB9, PPARGC1A, PPARGC1A, KIAA0355, IRF2BP2, DDIT4L, RASGEF1B, DNAJB9, PPARGC1A, SLC25A33, PRKAG2, ZFAND5, DNAJB9, NAMPT, ZBTB10, ZFAND5, PRPF31, FAM134B, PITPNM2, LRIG3, SUN2
73	CENPV, KHSRP, OLFM1, TEX264, AP3S2, CAPRIN1, ROBO2, GTDC1, OLFM1, CHFR, DHX32, BUB3, TSG101
75	MYH10, DTWD2, PGM2L1, ANKRD2, CSRP3, PFKFB3, ZFAND6, LIMCH1, ANKRD28, CRY1, WWP1, SOX6

## Sheet: Table S4
Supplementary Table 4| Correlation coefficients between 22 meat quality traits and 85 modules.
	1	2	3	4	5	6	7	8	9	10	11	12	13	14	15	16	17	18	19	20	21	22	23	24	25	26	27	28	29	30	31	32	33	34	35	36	37	38	39	40	41	42	43	44	45	46	47	48	49
LM_pH45min	-0.0392613	-0.00732347	0.0297731	0.0246826	-0.00439941	0.0503678	-0.037723	0.0352011	-0.0666023	-0.103984	-0.0354092	-0.0265143	-0.00602755	0.0677368	0.181753	0.0525897	0.0365979	-0.0657432	0.00779044	-0.00665627	0.101163	-0.055454	0.0113984	-0.052094	-0.051896	-0.0231561	-0.110598	0.035331	-0.0768421	-0.0631322	0.067484	0.02182	0.108162	0.000337171	-0.0555214	-0.0800116	0.0550358	0.0189835	-0.0275372	0.00507636	-0.0127821	-0.10989	-0.0541624	-0.0992919	0.105574	0.0610469	0.0428318	0.0942407	-0.0306785
LM_pH3h	-0.0119018	-0.00815103	0.0137253	0.0154798	-0.0319254	0.0555414	-0.0477848	0.0279582	-0.0571709	-0.102692	-0.0308753	-0.0413376	-0.0093202	0.0701124	0.195587	0.0316424	0.00508611	-0.0481557	-0.00229926	-0.0110018	0.101374	-0.035148	-0.0252951	-0.105154	-0.0308673	-0.0227186	-0.138494	0.0220033	-0.0919419	-0.0701605	0.0717254	0.0199639	0.108775	0.00799555	-0.100184	-0.0737305	0.0431665	0.00738284	-0.0425036	0.0207326	-0.0326923	-0.0935394	-0.080374	-0.113579	0.121047	0.0538873	0.0444025	0.0891066	-0.0593369
LM_pH9h	-0.0441842	0.00496015	-0.0192161	0.0147313	-0.0277039	0.0603169	-0.0630366	0.0431188	-0.0734895	-0.0905078	-0.0763081	-0.0393549	-0.00700509	0.0873399	0.213679	0.0288763	-0.00369579	-0.103125	-0.0197983	-0.0229525	0.0295039	-0.0499876	-0.0134605	-0.0925319	-0.0327271	-0.00439028	-0.133231	0.0180138	-0.104089	-0.0899186	0.00892195	0.0340252	0.117909	0.0666994	-0.121653	-0.098922	0.0756417	0.00593275	-0.0662697	0.0201438	-0.0376166	-0.0665625	-0.0946765	-0.114454	0.131057	0.0223106	0.0078045	0.0671185	-0.0601968
LM_pH15h	-0.045315	0.0198385	-0.0444011	0.0416542	-0.0586875	0.063573	-0.0715257	0.0581239	0.00401078	-0.0859546	-0.119968	-0.0509062	0.0271837	0.0898329	0.196703	0.00168541	0.0411252	-0.091289	-0.0391723	-0.0369043	-0.05226	-0.0394677	-0.047631	-0.14454	-0.013819	0.00250842	-0.120843	0.0273329	-0.131061	-0.0617574	-0.014178	0.0169661	0.0586279	0.0882431	-0.0851883	-0.104697	0.0509417	-0.0278923	-0.0938882	0.0263577	-0.0554168	-0.0160219	-0.0879715	-0.113133	0.120069	-0.0110745	-0.0147653	0.0618005	-0.0880356
LM_pH24h	-0.0300782	0.0468728	-0.0475106	0.0603873	-0.0466042	0.0341007	-0.109239	0.053697	0.0274278	-0.103288	-0.126668	-0.0562574	0.0412462	0.110267	0.200788	-0.0142741	0.0434811	-0.0685092	-0.0570739	-0.0617715	-0.062713	-0.0403444	-0.0243986	-0.0893478	0.00806972	-0.0471227	-0.090895	-0.0376082	-0.109105	-0.0577622	0.0107742	-0.0227661	0.0462948	0.104043	-0.0223693	-0.0552327	-0.0059337	-0.0442846	-0.104685	0.0211977	-0.0875511	-0.0114785	-0.10734	-0.0671241	0.148315	-0.0567614	-0.0502395	0.0403916	-0.0791858
LM_pHdrop_45min_3h	-0.0694499	0.0615041	-0.0210651	0.100604	0.0544895	-0.069953	-0.00786371	0.0796547	-0.0309269	-0.0530772	0.0116807	0.0873268	-0.045799	-0.0255904	-0.0915076	0.0154299	0.0264237	-0.0325967	-0.0282361	-0.01098	-0.00375739	0.0263257	0.0257507	0.0750567	0.00252064	-0.00773526	0.0896035	0.00151086	0.0175381	-0.0446949	-0.00373848	-0.0376315	-0.0520206	-0.0568809	-0.000742727	-0.00112496	0.0347981	-0.00235493	-0.0225915	-0.0611456	0.067698	0.0238822	0.0600356	0.0979977	-0.0593981	0.0178043	-0.0216269	-0.105781	0.101433
LM_pHdrop_45min_24h	-0.0259921	-0.00543831	0.0389239	0.0149296	-0.0199607	0.0393284	-0.0266789	0.038674	-0.0498636	-0.0728562	-0.000679539	0.00348541	-0.0035593	0.0242297	0.115904	0.0442785	-0.0102482	-0.00900762	0.0214362	-0.00842489	0.144859	-0.0481506	-0.000687364	-0.00524067	-0.0479142	-0.00299987	-0.0944852	0.0133815	-0.0554414	-0.0465644	0.082252	0.020107	0.0895187	-0.0385515	-0.0339118	-0.0641725	0.0517976	0.052412	0.0146494	0.000415476	-0.00808403	-0.109113	-0.0210113	-0.0964504	0.0473906	0.0567961	0.0662188	0.0828389	-0.01041
LM_DripEZ_24h	0.0482906	-0.000985783	0.0282854	-0.00844338	-0.040345	0.0479502	0.12958	-0.0382541	0.00781941	0.0124876	0.0491908	-0.00866771	0.0350921	0.0593791	0.0683681	-0.0196217	0.0569446	0.0214197	0.00754741	0.111448	-0.0537519	0.063286	-0.110911	0.0424174	-0.0138766	0.0463425	0.0811495	0.11406	0.0202974	0.053242	0.0214375	0.0422739	-0.0147284	0.130126	0.0360543	0.085788	0.0629419	0.0206787	-0.021925	0.0662185	0.0466749	0.0454429	0.0279617	0.113293	0.0630976	0.00461296	0.0504599	0.0322621	0.00320336
LM_DripEZ_48h	0.0255449	-0.070476	0.000376835	-0.030106	0.00171328	0.0136853	0.108325	-0.0406733	0.00353442	0.136504	0.0669541	0.04528	-0.0147703	-0.100922	0.0920912	-0.034743	-0.00705791	0.00916031	0.136593	0.102361	-0.0513253	0.0236289	-0.100977	-0.00861918	-0.0335569	-0.00882307	0.116005	0.0787771	-0.023458	0.0503655	-0.0347921	-0.0150436	0.04324	0.0624776	0.0396744	0.0547942	-0.0305109	0.052015	0.146037	-0.0241377	0.0539169	0.0308811	0.0587892	0.0514673	-0.00897486	0.0588046	0.10257	0.049371	-0.0697629
LM_RG	-0.00587448	0.0379011	0.0207521	0.086656	-0.0083838	-0.0216315	-0.0186149	0.0578318	-0.0998397	-0.0801021	0.0366781	0.069545	-0.0706926	-0.0449348	-0.03725	0.0347278	-0.0604507	0.000328682	0.0789032	-0.0498505	0.135841	-0.0376877	-0.0426588	-0.0763948	-0.0578357	0.00772204	-0.0738505	-0.0165901	-0.0155346	-0.0619934	0.0770628	0.00288193	0.0470502	-0.0718181	-0.154113	-0.0236187	0.0282373	0.0577204	0.00759169	-0.0309591	0.0416272	-0.078076	0.0460278	-0.0613912	-0.0708704	0.0949444	0.0147248	0.000545745	0.0094633
LM_6PGlucose	-0.0476885	0.0463567	0.0141693	0.070072	0.00649899	0.0240935	0.040813	0.0352486	-0.110814	-0.0707183	0.0598809	0.0669203	-0.0854159	0.0240157	0.0055172	0.03149	0.000615498	-0.051017	-0.0108652	0.0196606	0.097221	-0.00985549	-0.0139463	-0.0435256	-0.0731515	0.0472059	-0.021063	0.0660116	-0.00170514	-0.0533986	0.0761444	0.0649147	0.0467729	-0.0217917	-0.029619	-0.0120418	0.108214	-0.01298	-0.00288491	-0.0440108	0.0857003	-0.0590103	0.0379205	0.0217129	-0.0166985	0.0980754	0.0270791	0.0557844	0.0160938
LM_Lactate	0.00455408	0.00369597	-0.0260246	-0.0060088	-0.00727017	0.0116014	0.00725477	-0.0320523	0.0929308	-0.00517937	0.0301769	-0.0353062	0.0604856	0.0306654	-0.0883541	-0.0412763	-0.00942952	0.0619347	-0.00983612	-0.00749511	-0.0513944	0.0506316	-0.017198	0.0382311	0.00635225	0.040877	0.0761909	-0.0470279	0.0047854	0.0647013	-0.0579119	0.0107412	-0.0997205	0.0215975	0.072871	0.0308198	-0.0487327	-0.0102192	-0.0208049	0.0219218	-0.0456242	0.0855884	-0.0246414	0.0494667	-0.0660962	-0.0606224	-0.065552	-0.0206035	0.0275683
LM_GP	-0.00595835	0.0113003	-0.0162764	0.0610876	0.0160441	-0.00663942	0.0141835	0.0157523	-0.027252	-0.0864849	0.0812936	0.0549326	-0.0220119	-0.011174	-0.121008	0.0118499	-0.0872211	0.0375684	0.0799259	-0.0356937	0.116031	0.0257683	-0.0375171	-0.0197829	-0.0549998	0.0439521	-0.0123705	-0.0261974	0.0138743	-0.0110455	0.0322265	0.00816092	-0.0227355	-0.0502771	-0.0744582	-0.00135376	-0.00522854	0.0662709	0.00539863	-0.0015623	0.0256863	-0.00452896	0.0378998	-0.0144491	-0.111194	0.0659822	-0.0368683	-0.0200013	0.00579359
SM_pH45min	-0.0377251	-0.0195733	-0.0348835	0.0404579	0.0705064	0.0251064	-0.00684706	0.017331	-0.0445828	-0.0697026	0.0336565	-0.0290661	-0.0455125	0.0574471	0.134613	0.0883944	0.0395712	-0.0214184	-0.0164685	-0.0411642	0.0908632	-0.0439934	0.0486348	-0.100248	-0.0366173	-0.00842697	0.0244514	0.00683738	-0.0550242	-0.0439439	0.0395442	0.0833531	0.0311691	0.0179406	-0.0665501	-0.0410679	-0.0211898	-0.0535033	-0.081194	0.0371227	0.0151635	-0.0496813	-0.0792903	-0.0325046	0.0551687	0.0977941	0.0141034	0.0454657	-0.0643199
SM_pH3h	-0.00476624	-0.0535172	-0.00852383	0.0264881	0.0509547	0.0181616	-0.0250032	0.0237705	-0.0645599	-0.0783267	0.00182407	-0.0564093	-0.0336243	0.043288	0.17754	0.0283687	0.0369833	-0.0352718	0.0416064	-0.0486762	0.0715138	-0.114163	0.0370595	-0.0643374	-0.0169149	-0.0182083	0.009734	-0.0368585	-0.0745807	-0.0685315	0.0106871	0.125488	0.0678574	0.0368225	-0.0710387	-0.0402242	-0.0389689	-0.0398881	-0.0459483	0.0255476	-0.0351709	-0.0787956	-0.0881141	-0.0688627	0.107834	0.0889391	0.00561123	0.0335719	-0.0688328
SM_pH9h	-0.0119329	-0.0766392	-0.00588021	0.0268372	0.0235352	0.0607708	-0.00121562	0.0393824	-0.00618355	-0.0564023	-0.0232666	-0.0500955	0.0398264	0.0779281	0.167576	0.0346082	0.0391941	-0.0251568	-0.0427119	-0.0486007	-0.00224647	-0.0609008	-0.0168009	-0.118561	0.0261311	-0.00953762	-0.0181486	0.0173577	-0.0758886	0.00597147	0.0558896	0.064376	0.0488396	0.09857	-0.0643933	-0.0669094	-0.00506766	-0.00239979	-0.0266398	0.0354776	-0.0364101	0.0133528	-0.0918128	-0.0513854	0.106474	0.0457553	-0.0153458	0.101984	-0.0957421
SM_pH15h	0.00105817	-0.0461116	-0.0587045	0.0302596	-0.0152926	0.00953698	-0.0626989	0.0696639	0.0365627	-0.0644741	-0.121965	-0.0806529	0.0497466	0.10486	0.190866	-0.0193965	0.0538589	-0.0456575	-0.098936	-0.0966461	-0.0582161	-0.0696787	-0.0955412	-0.0879221	0.0574246	0.0229719	-0.0769241	-0.0159067	-0.143108	-0.0279362	0.0485399	0.0386775	0.0359683	0.0950806	-0.0597532	-0.109898	-0.0350446	-0.0212318	-0.106953	0.0204034	-0.0753654	0.0375607	-0.104296	-0.118087	0.110349	-0.0537122	-0.0831836	0.102266	-0.126911
SM_pH24h	0.0263963	-0.0101796	-0.0615965	0.0283306	-0.0296819	0.00222902	-0.0558215	0.023731	0.036723	-0.0813387	-0.077104	-0.0395678	0.0481142	0.144909	0.15876	-0.0293775	0.0433976	-0.0326441	-0.0795617	-0.0725659	-0.067775	-0.0462367	-0.0508778	-0.0447162	0.0479545	-0.00796006	-0.0345826	-0.00804112	-0.0758326	0.0045607	0.0619942	-0.0108758	0.0317578	0.109708	-0.0186782	-0.0546403	-0.0323646	0.00944982	-0.066475	0.0311018	-0.0528424	0.00809574	-0.0711097	-0.0723124	0.176513	-0.0593502	-0.0953105	0.0696277	-0.0708812
SM_pHdrop_45min_3h	-0.0669487	0.0621656	-0.0748553	0.0786002	0.0181167	-0.0151968	-0.00913806	0.0234978	0.0235714	0.021027	0.00692208	0.0108966	-0.00845449	0.0170514	-0.016218	0.0672679	-0.00012078	-0.0228943	-0.0981788	-0.00868063	0.00707438	0.101673	-0.0145622	-0.00655041	-0.0343835	0.0174612	0.00499122	0.0373912	-0.00767922	0.0159486	0.0163624	-0.046788	-0.069878	-0.0138467	-0.0114831	-0.00643301	0.0579858	-0.0524323	-0.0368028	-0.0419619	0.0613035	0.0395168	0.0321231	0.0379428	-0.0411545	-0.0187759	-0.0193166	-0.0127501	0.0341224
SM_pHdrop_45min_24h	-0.0596628	0.000740452	-0.00402037	0.0528718	0.0747943	0.00165667	-0.00338975	0.02173	-0.0656534	-0.0255625	0.0673488	0.0138146	-0.0810656	-0.0291509	0.0371779	0.103888	-0.0101521	0.00534122	0.0328434	-0.0144848	0.129714	-0.0210518	0.0607064	-0.0769091	-0.0592733	0.00398045	0.0316288	-0.0112612	-0.036009	-0.0721025	0.03469	0.0790417	-0.00552096	-0.041834	-0.0847614	-0.0249122	-0.0228534	-0.0382668	-0.0412633	0.0138549	0.0223393	-0.0530099	-0.0240584	-0.00116604	-0.039047	0.119559	0.0463329	-0.00105874	-0.0153596
SM_DripEZ_24h	-0.0248457	-0.0422403	-0.0123498	-0.0501056	0.0201283	-0.00769799	-0.0381921	0.0221199	-0.0648723	0.0246693	-0.0707788	-0.0735142	0.00703427	-0.0168512	0.0489831	-0.0548488	0.138309	-0.0214946	0.0218206	-0.0242687	-0.0625	-0.0225087	-0.0450222	-0.0134565	-0.0169235	0.0274531	-0.0401788	0.00226584	-0.0215302	-0.00542112	-0.0667654	0.038843	0.0329744	0.0315867	-0.0502357	-0.0194874	-0.00253457	-0.00722001	-0.0163956	-0.0337265	-0.0570806	-0.0479059	0.0270239	-0.0420676	0.0165449	-0.0170087	0.0314819	-0.0310435	0.0213982
SM_DripEZ_48h	0.0163646	-0.107407	-0.0182753	-0.0595492	0.0687657	-0.00497974	-0.0468144	0.0140518	-0.0350918	0.0149054	-0.0689215	-0.105058	0.0226762	-0.0717327	0.0963601	-0.141213	0.11429	-0.0208897	0.0599004	-0.0230977	0.0182089	-0.0874715	-0.0509033	0.0164646	-0.00622879	-0.0398544	-0.0702353	-0.0524709	-0.0633067	0.0239059	-0.0350401	-0.0420489	0.12968	-0.0483068	-0.0197151	-0.0279535	-0.028731	0.0170547	0.0711763	-0.0627462	-0.0761664	-0.0662787	-0.0221412	-0.0819301	0.0317923	-0.061152	0.0441025	-0.0620114	-0.02561
[truncated: 36 more columns]

## Sheet: Table S5
Supplementary Table 5| The significance for correlation coefficients between 22 meat quality traits and 85 modules.
	1	2	3	4	5	6	7	8	9	10	11	12	13	14	15	16	17	18	19	20	21	22	23	24	25	26	27	28	29	30	31	32	33	34	35	36	37	38	39	40	41	42	43	44	45	46	47	48	49
LM_pH45min	0.4277	0.882421	0.547584	0.618108	0.929203	0.308824	0.446036	0.47704	0.178237	0.0353476	0.474438	0.592277	0.903114	0.170945	0.000220722	0.287948	0.459725	0.183911	0.874983	0.893065	0.0406557	0.262468	0.817935	0.292521	0.294361	0.640002	0.0251688	0.475415	0.120277	0.201972	0.17255	0.659427	0.0285767	0.994568	0.261888	0.105696	0.266088	0.701418	0.57807	0.918345	0.796293	0.0261207	0.273759	0.0445347	0.0326256	0.217297	0.386868	0.0565902	0.535469
LM_pH3h	0.810045	0.869247	0.781628	0.754557	0.519009	0.261716	0.334316	0.572269	0.247962	0.0377005	0.532855	0.403659	0.850698	0.156401	6.91202e-05	0.522722	0.918189	0.330575	0.962965	0.824165	0.0402363	0.477705	0.609415	0.0333264	0.532961	0.646336	0.00499654	0.656747	0.0629129	0.156117	0.147073	0.686793	0.027684	0.871719	0.0426488	0.136075	0.383166	0.881474	0.390519	0.675406	0.509015	0.0584606	0.104122	0.0214803	0.0142277	0.276206	0.369683	0.0715017	0.230473
LM_pH9h	0.371458	0.920111	0.697586	0.765794	0.575302	0.222288	0.202104	0.38311	0.136882	0.0668101	0.122424	0.426032	0.887361	0.0769602	1.30599e-05	0.559235	0.940431	0.0366681	0.688895	0.642539	0.550725	0.3119	0.785481	0.0609205	0.508045	0.929264	0.00686887	0.71566	0.0349397	0.06861	0.856834	0.491359	0.0168258	0.177074	0.0136322	0.0450741	0.12573	0.904514	0.179885	0.683756	0.446764	0.177966	0.0551546	0.0203359	0.0078437	0.651869	0.874607	0.174363	0.223212
LM_pH15h	0.361101	0.689381	0.370874	0.401223	0.236774	0.19994	0.149202	0.241313	0.935601	0.0829049	0.0153705	0.304864	0.583885	0.069901	6.53727e-05	0.972915	0.407234	0.0654717	0.429883	0.45708	0.29217	0.426411	0.337063	0.0034603	0.780701	0.959698	0.0146342	0.581823	0.00807222	0.213109	0.775154	0.732489	0.237251	0.0750142	0.0856924	0.0345469	0.304527	0.574117	0.0581394	0.59537	0.263962	0.746853	0.0759174	0.0223277	0.0152839	0.823449	0.766106	0.212789	0.0757033
LM_pH24h	0.543487	0.343631	0.337099	0.222314	0.346406	0.490928	0.0270243	0.277907	0.579581	0.0366003	0.0102884	0.25561	0.4047	0.0256103	4.37425e-05	0.773131	0.379706	0.166109	0.248766	0.21188	0.204988	0.415056	0.622156	0.0707358	0.87054	0.341063	0.0659797	0.447421	0.0272141	0.243098	0.827745	0.645647	0.34962	0.0352447	0.651412	0.26438	0.904615	0.370956	0.0341243	0.668554	0.0766069	0.816679	0.0298143	0.174855	0.00263008	0.25137	0.310059	0.41451	0.109353
LM_pHdrop_45min_3h	0.195447	0.251678	0.694799	0.0604793	0.309919	0.192224	0.883563	0.137466	0.564554	0.322641	0.827783	0.103366	0.39349	0.633607	0.0878276	0.773822	0.62259	0.543713	0.598923	0.837966	0.944213	0.623881	0.631481	0.161704	0.962559	0.885452	0.0946543	0.977554	0.743933	0.405003	0.944493	0.483277	0.332378	0.289141	0.988966	0.983286	0.516835	0.965019	0.673911	0.254456	0.206979	0.656441	0.263193	0.0674798	0.268302	0.740186	0.687083	0.0483498	0.0583839
LM_pHdrop_45min_24h	0.602287	0.913188	0.435092	0.764713	0.689032	0.430331	0.592727	0.438047	0.317282	0.143746	0.989133	0.944298	0.943119	0.627129	0.0198369	0.374565	0.837226	0.856704	0.667373	0.865883	0.00355007	0.334208	0.989008	0.916332	0.336589	0.952048	0.0577866	0.7885	0.266117	0.35039	0.0987421	0.686872	0.0722926	0.4395	0.496531	0.197942	0.298858	0.293157	0.769004	0.993356	0.871261	0.0283584	0.673583	0.0527556	0.3419	0.254597	0.183994	0.0963537	0.834693
LM_DripEZ_24h	0.270665	0.982069	0.518916	0.847339	0.357486	0.274059	0.00303674	0.382962	0.858498	0.775851	0.261826	0.843335	0.423537	0.175489	0.118711	0.654575	0.193888	0.625251	0.863371	0.0108625	0.220109	0.148726	0.0112522	0.333312	0.751696	0.290484	0.063945	0.00913194	0.64349	0.224521	0.624964	0.33495	0.737002	0.00291517	0.410931	0.0501427	0.15095	0.637269	0.617114	0.130771	0.287035	0.299958	0.523712	0.00961241	0.149941	0.916235	0.249706	0.461893	0.941776
LM_DripEZ_48h	0.621786	0.173152	0.994196	0.560949	0.97361	0.791576	0.0360465	0.432084	0.94559	0.00816333	0.19568	0.38175	0.775477	0.0508739	0.0748936	0.502205	0.891596	0.859601	0.00812131	0.0476474	0.32141	0.648167	0.0507466	0.867816	0.516916	0.864719	0.0247187	0.127772	0.650542	0.330552	0.5016	0.771437	0.403583	0.227313	0.443484	0.289757	0.555691	0.314944	0.00463362	0.641117	0.297557	0.550903	0.255983	0.320072	0.862415	0.255857	0.0471927	0.340198	0.17755
LM_RG	0.890338	0.373575	0.626188	0.041674	0.844005	0.611633	0.662163	0.1744	0.018888	0.0597919	0.3892	0.102311	0.0967615	0.291407	0.381845	0.414922	0.15567	0.993846	0.0637271	0.241774	0.00137656	0.376274	0.316554	0.0726524	0.174371	0.856179	0.0827229	0.696984	0.715395	0.145373	0.0701812	0.946073	0.269268	0.0915547	0.000279482	0.579306	0.507433	0.175234	0.858581	0.467376	0.328407	0.0665647	0.279819	0.149328	0.0959235	0.0256007	0.729636	0.989781	0.824228
LM_6PGlucose	0.262819	0.276395	0.739458	0.0997318	0.878765	0.571702	0.337962	0.407958	0.00913541	0.0966397	0.159609	0.115954	0.044693	0.572945	0.896969	0.459772	0.988475	0.230924	0.79871	0.644458	0.0222583	0.817069	0.743412	0.306814	0.0856792	0.267684	0.621024	0.120997	0.968077	0.209855	0.0735969	0.12731	0.272102	0.608997	0.486877	0.777458	0.010912	0.76063	0.946017	0.301449	0.0439848	0.165774	0.37333	0.610292	0.695102	0.0211054	0.525008	0.190177	0.705619
LM_Lactate	0.91488	0.930874	0.541275	0.887847	0.864511	0.785394	0.864795	0.451794	0.0289098	0.903246	0.478705	0.407191	0.155431	0.471613	0.0378208	0.332503	0.824845	0.145755	0.817423	0.860361	0.227489	0.23447	0.686459	0.369427	0.881482	0.337204	0.0734206	0.269495	0.910574	0.128568	0.173804	0.80096	0.0190311	0.612193	0.0868895	0.469383	0.252503	0.810444	0.62531	0.60686	0.284061	0.0442623	0.562987	0.245421	0.12052	0.154497	0.123612	0.628662	0.517546
LM_GP	0.888782	0.790834	0.702437	0.151353	0.706486	0.876167	0.739207	0.711585	0.522364	0.0420799	0.0560823	0.19704	0.605383	0.793117	0.00439871	0.780913	0.0403566	0.377787	0.0603572	0.40206	0.00632779	0.545267	0.378438	0.642399	0.196493	0.302095	0.77155	0.538592	0.744693	0.795443	0.449339	0.848101	0.593575	0.237765	0.0802204	0.974654	0.902332	0.119541	0.899172	0.97075	0.546547	0.915347	0.373591	0.734505	0.00889826	0.121163	0.386744	0.63873	0.891839
SM_pH45min	0.44825	0.694041	0.483185	0.416044	0.156117	0.613837	0.890557	0.72761	0.370101	0.160899	0.498714	0.559077	0.360197	0.248011	0.00663551	0.0752331	0.426341	0.666857	0.740666	0.407947	0.0674173	0.376466	0.328165	0.043542	0.461696	0.86552	0.623118	0.89071	0.268547	0.377004	0.426657	0.0934836	0.530989	0.718428	0.180723	0.409045	0.670203	0.282017	0.102313	0.455533	0.760563	0.317855	0.110635	0.51353	0.26729	0.048967	0.776844	0.360691	0.195802
SM_pH3h	0.928259	0.311764	0.872077	0.616763	0.335525	0.731519	0.636653	0.653368	0.222257	0.138507	0.972514	0.286308	0.525218	0.413339	0.000740112	0.591969	0.484664	0.505114	0.431732	0.357603	0.176292	0.0306196	0.483763	0.223858	0.74931	0.730856	0.854105	0.486139	0.158429	0.195057	0.840003	0.0174207	0.199493	0.486566	0.179188	0.447197	0.46151	0.451005	0.385207	0.629329	0.506333	0.136155	0.0955145	0.192904	0.0411921	0.0924419	0.915583	0.525864	0.193097
SM_pH9h	0.809329	0.120806	0.905356	0.587316	0.63412	0.218823	0.980391	0.425709	0.900498	0.253804	0.637995	0.310856	0.420507	0.114669	0.00065736	0.483962	0.427926	0.610936	0.387619	0.325529	0.96377	0.217838	0.734055	0.0162266	0.59719	0.847072	0.713625	0.725592	0.124497	0.903894	0.25815	0.192669	0.323154	0.0458462	0.192549	0.175712	0.918385	0.9613	0.590069	0.473043	0.461483	0.787156	0.0629616	0.29855	0.0309588	0.354679	0.756327	0.038807	0.052463
SM_pH15h	0.982952	0.351531	0.235486	0.541058	0.757432	0.847267	0.20509	0.159073	0.460156	0.192535	0.0135051	0.102923	0.314834	0.0338262	0.000103663	0.695244	0.276459	0.356298	0.0453067	0.0505483	0.23941	0.158984	0.0532532	0.075363	0.245867	0.642665	0.119881	0.748014	0.00371385	0.572571	0.326727	0.434607	0.467486	0.0544157	0.227214	0.0261102	0.479002	0.668052	0.0304116	0.680274	0.127586	0.447996	0.0347995	0.0167936	0.0255	0.277771	0.0925396	0.0385052	0.0101422
SM_pH24h	0.593473	0.836919	0.212619	0.566686	0.548323	0.964052	0.258732	0.6313	0.457641	0.0996069	0.118564	0.423532	0.3304	0.00326202	0.00125647	0.552433	0.38004	0.509122	0.107246	0.141894	0.17018	0.349635	0.303354	0.365722	0.332009	0.872129	0.484285	0.870838	0.124776	0.926525	0.209677	0.825937	0.520696	0.0261876	0.705652	0.268957	0.512757	0.848463	0.178537	0.529348	0.285046	0.869968	0.150082	0.143295	0.000329899	0.229798	0.0535397	0.158779	0.151399
SM_pHdrop_45min_3h	0.208794	0.243229	0.159836	0.139915	0.73397	0.77559	0.8639	0.659348	0.658348	0.693246	0.896691	0.838041	0.873993	0.749071	0.760954	0.206629	0.998194	0.667566	0.0650357	0.870652	0.894431	0.0560142	0.784726	0.90221	0.518859	0.74325	0.925409	0.48295	0.885464	0.764807	0.75889	0.379939	0.189526	0.795062	0.829454	0.903954	0.276425	0.325099	0.489867	0.43106	0.249836	0.458408	0.546722	0.476514	0.439985	0.724675	0.717081	0.810973	0.522039
SM_pHdrop_45min_24h	0.230791	0.988144	0.935686	0.28834	0.132885	0.973475	0.945758	0.6627	0.187225	0.607856	0.176073	0.78156	0.103285	0.558419	0.455422	0.0366651	0.838534	0.914627	0.509673	0.771251	0.0090034	0.672607	0.222726	0.122248	0.233854	0.936324	0.525459	0.821177	0.469725	0.147442	0.486158	0.112205	0.911765	0.40094	0.0884552	0.61702	0.646419	0.442321	0.4074	0.780939	0.653849	0.28708	0.62914	0.981329	0.433068	0.0161166	0.352194	0.983047	0.757853
SM_DripEZ_24h	0.571385	0.3358	0.778467	0.253507	0.646573	0.860805	0.384191	0.614328	0.139174	0.574121	0.106577	0.0936865	0.872699	0.701078	0.264307	0.211268	0.00156669	0.624377	0.61913	0.580356	0.15424	0.608118	0.304923	0.759202	0.699858	0.53169	0.359933	0.958838	0.623803	0.901723	0.127983	0.376136	0.452495	0.471751	0.252274	0.657097	0.953961	0.869368	0.708786	0.442246	0.193253	0.274965	0.538127	0.337782	0.706258	0.698421	0.473223	0.47941	0.625932
SM_DripEZ_48h	0.751676	0.0374037	0.723802	0.249245	0.183251	0.923295	0.365173	0.785848	0.497345	0.773184	0.182259	0.0417892	0.661027	0.165033	0.0619767	0.00612788	0.0267349	0.686255	0.24646	0.655129	0.724765	0.09031	0.324761	0.750208	0.904138	0.440806	0.17405	0.310069	0.220577	0.643881	0.497979	0.416043	0.0118863	0.350074	0.703035	0.588803	0.578476	0.741569	0.168342	0.224697	0.140391	0.199633	0.668543	0.112699	0.538664	0.236714	0.393629	0.230181	0.62043
[truncated: 36 more columns]

## Sheet: Table S6
Supplementary Table 6| The identified cis-eQTLs.
Seq	SNP_60K_id	SNP	SNP_chr	snpPos	DGE_ID	Ensembl_Gene_ID	HGNCsymbol	DGE_chr	Start	End	effB	se_effB	chi2_1df	P1df	Pc1df	type
2	H3GA0055145	ss131041676	1	305266935	S19545430	ENSSSCG00000005706	ABL1	1	304685889	304829672	3.29154	0.17431	356.578	1.57e-79	1e-68	cis
3	MARC0015579	ss107898960	11	474939	S35165719	ENSSSCG00000024667	EFHA1	11	533138	587204	-1.62302	0.087226	346.223	2.82e-77	1.35e-45	cis
7	ALGA0098762	ss131558454	18	55656517	OVRM1_0162_B01	ENSSSCG00000016743	OGDH	18	55497954	55587971	2.62469	0.148158	313.838	3.18e-70	1.42e-45	cis
30	ALGA0105123	ss131091143	8	3305052	S35169410	ENSSSCG00000022867	GRPEL1	8	3396723	3413719	-1.58934	0.104822	229.895	6.28e-52	3.87e-44	cis
10	ALGA0123954	ss131073037	3	1780525	MLN01_0053_F10	ENSSSCG00000007550	COX19	3	758420	762534	-1.91784	0.111671	294.947	4.16e-66	1.64e-43	cis
60	ALGA0074380	ss131511419	14	3966701	S46877453	ENSSSCG00000009594	SPTLC1	14	3957342	4012424	1.48271	0.106475	193.918	4.44e-44	5.64e-39	cis
4	H3GA0038201	ss131484050	13	217671803	LNG01_0017_C04	ENSSSCG00000027165	UBE2G2	13	217375639	217390019	1.19186	0.0645032	341.418	3.13e-76	8.12e-39	cis
22	MARC0045418	ss107820164	19	121711665	OVRM1_0055_H03	ENSSSCG00000012650	OCRL	19	121904424	121959210	-1.8575	0.118133	247.237	1.04e-55	2e-38	cis
1	MARC0065010	ss107844766	2	11089701	S23213279	ENSSSCG00000013118	MRPL16	2	11088778	11093513	4.72622	0.238978	391.121	4.72e-87	1.86e-37	cis
40	ASGA0085355	ss131075285	3	715273	S40154325	ENSSSCG00000007554	ENSSSCG00000007554	3	873366	879193	-3.35517	0.225781	220.827	5.97e-50	6.56e-37	cis
52	ASGA0097734	ss131058280	12	4537717	S35171487	ENSSSCG00000017165	ENSSSCG00000017165	12	3353931	3388494	-1.35651	0.0953354	202.458	6.07e-46	9.84e-37	cis
47	ASGA0085355	ss131075285	3	715273	LVR01_0062_H04	ENSSSCG00000007554	ZFAND2A	3	873366	879193	2.53197	0.173828	212.166	4.63e-48	1.17e-36	cis
6	ALGA0010777	ss131158693	1	304042460	S46881148	ENSSSCG00000005683	TOR1B	1	303864106	303869260	2.44466	0.134112	332.281	3.06e-74	3.97e-33	cis
15	ALGA0100698	ss131568092	10	13367284	S35174217	ENSSSCG00000010836	BROX	10	13624315	13636566	1.57355	0.0966316	265.169	1.28e-59	1.08e-32	cis
95	ALGA0040937	ss131349027	7	45185966	S46878413	ENSSSCG00000001706	AARS2	7	45170562	45183626	1.96707	0.156442	158.1	2.94e-36	8.58e-32	cis
20	INRA0028462	ss478941987	7	120388525	S49953825	ENSSSCG00000002457	ITPK1	7	120970535	121053191	2.03225	0.128562	249.876	2.76e-56	1.12e-31	cis
23	ALGA0034712	ss131311873	6	18678664	PBL01_0007_F05	ENSSSCG00000002815	GPR56	6	17648232	17669499	-3.74349	0.240374	242.537	1.1e-54	2.34e-31	cis
103	MARC0095814	ss107879231	2	1024375	S18555071	ENSSSCG00000012846	ENSSSCG00000012846	2	193624	200363	1.33653	0.108372	152.098	6.03e-35	6.55e-31	cis
35	MARC0072919	ss107854822	14	135180711	LVRM1_0040_A07	ENSSSCG00000010639	HABP2	14	135129974	135165466	2.21488	0.147761	224.69	8.58e-51	7.36e-31	cis
63	ALGA0113811	ss131114960	10	70638252	S35167640	ENSSSCG00000011145	ASB13	10	71403808	71417802	-2.46411	0.180848	185.65	2.83e-42	1.91e-30	cis
124	DRGA0011783	ss120027458	12	48001470	S35168050	ENSSSCG00000017817	PRPF8	12	49746826	49777121	-1.30348	0.111869	135.766	2.24e-31	2.02e-30	cis
69	ALGA0067437	ss131486799	13	2456236	S23771356	ENSSSCG00000024938	SH3BP5	13	2433541	2512538	1.61911	0.121132	178.663	9.49e-41	2.54e-30	cis
76	M1GA0010156	ss131347854	7	41970043	S46878466	ENSSSCG00000026741	TBCC	7	43248740	43249774	-2.8556	0.219171	169.757	8.36e-39	3.77e-30	cis
88	ALGA0019791	ss131220752	3	78161302	S23213546	ENSSSCG00000008354	C1D	3	77665511	77683806	1.34815	0.105761	162.492	3.23e-37	4.38e-30	cis
75	INRA0034748	ss478942279	11	5648593	S46877887	ENSSSCG00000009309	POLR1D	11	4705300	4724395	-1.70437	0.129331	173.669	1.17e-39	4.78e-30	cis
17	ASGA0020745	ss131273444	4	97098814	S46879630	ENSSSCG00000006358	NDUFS2	4	97103619	97113988	1.42498	0.0893331	254.443	2.79e-57	4.89e-30	cis
48	ASGA0046497	ss131435011	10	12978836	S26723508	ENSSSCG00000010831	DUSP10	10	12977461	13015992	1.46848	0.100923	211.718	5.8e-48	5.49e-30	cis
104	H3GA0020006	ss131328607	7	12871039	S35165716	ENSSSCG00000001064	GMPR	7	12850723	12893472	-0.80715	0.065801	150.468	1.37e-34	9.78e-30	cis
129	DRGA0017138	ss478938946	19	16775540	S35165504	ENSSSCG00000012157	PHKA2	19	16491728	16573689	-0.868238	0.0754013	132.593	1.11e-30	4.37e-29	cis
128	MARC0003410	ss107900868	8	3607452	S35164028	ENSSSCG00000008701	LRPAP1	8	1826121	1842703	2.06677	0.17867	133.806	6.02e-31	5.34e-29	cis
13	MARC0093584	ss107878172	3	135220578	S35166522	ENSSSCG00000020799	CPSF3	3	135136902	135174164	-2.10036	0.128019	269.176	1.72e-60	6.01e-29	cis
34	H3GA0015259	ss131283379	5	3829983	S46879482	ENSSSCG00000000061	PMM1	5	4336774	4347697	-2.05342	0.136833	225.204	6.63e-51	9.56e-29	cis
85	H3GA0015165	ss131280494	5	1981830	S35167167	ENSSSCG00000000034	TTLL12	5	3123982	3140535	-1.2536	0.0974361	165.532	7e-38	1.16e-28	cis
50	MARC0083424	ss107866534	13	216399345	S31115579	ENSSSCG00000030016	PDE9A	13	216378408	216449518	-1.37875	0.0951884	209.797	1.52e-47	1.74e-28	cis
5	H3GA0037865	ss131480873	13	206226852	S17526422	ENSSSCG00000012036	C21orf59	13	206219931	206235889	2.42288	0.132591	333.915	1.35e-74	2.91e-28	cis
26	ALGA0021059	ss131229150	3	119748041	S34500708	ENSSSCG00000008571	ENSSSCG00000008571	3	119690599	119782862	-1.94637	0.126741	235.842	3.17e-53	3.59e-28	cis
57	ALGA0037855	ss131353762	7	692347	LNG01_0048_A04	ENSSSCG00000000985	EXOC2	7	48090	164581	0.406614	0.0288552	198.571	4.28e-45	4.15e-28	cis
100	ASGA0103038	ss131072786	12	2690149	ADR01_0093_H04	ENSSSCG00000028593	ENTHD2	12	1429427	1439241	-1.17695	0.094597	154.795	1.55e-35	5.27e-28	cis
33	H3GA0011011	ss131233463	3	135011301	S16763939	ENSSSCG00000008637	TAF1B	3	134954674	135003458	1.75523	0.116835	225.697	5.17e-51	7.5e-28	cis
78	ALGA0046715	ss131382881	8	18115969	S35168884	ENSSSCG00000008753	GPR125	8	16905166	16910788	-1.88465	0.144991	168.957	1.25e-38	1.15e-27	cis
120	ALGA0045724	ss131333119	7	129466347	S35166266	ENSSSCG00000002532	ZNF839	7	129461077	129473041	-1.00646	0.085944	137.139	1.12e-31	1.3e-27	cis
59	MARC0022007	ss107907406	15	152383857	S35166687	ENSSSCG00000016370	SEPT2	15	154711219	154738280	-1.19142	0.0854794	194.27	3.72e-44	1.83e-27	cis
28	H3GA0025731	ss131381321	8	144423490	S22280339	ENSSSCG00000009238	COQ2	8	144426539	144445997	-1.75579	0.114871	233.627	9.65e-53	2.04e-27	cis
24	MARC0078259	ss107860728	17	30670293	S46876041	ENSSSCG00000025589	ENSSSCG00000025589	17	30294309	30296939	2.56832	0.165011	242.256	1.27e-54	2.29e-27	cis
11	MARC0038340	ss107811368	6	146808544	SPL01_0017_F12	ENSSSCG00000003851	CPT2	6	146702081	146774794	-2.97965	0.175867	287.053	2.18e-64	2.72e-27	cis
86	ASGA0049406	ss131442775	11	4689240	S46877888	ENSSSCG00000009310	POLR1D	11	4679144	4680510	-1.79922	0.140471	164.058	1.47e-37	2.88e-27	cis
71	H3GA0000058	ss131175842	1	1350244	UTR01_0007_A09	ENSSSCG00000004012	THBS2	1	1590789	1616464	-1.02379	0.0766664	178.323	1.13e-40	4.45e-27	cis
14	DIAS0001086	ss478936774	2	45086184	S35169298	ENSSSCG00000013381	RPS13	2	45084641	45087723	-4.20842	0.256775	268.616	2.27e-60	4.98e-27	cis
65	H3GA0020066	ss131335591	7	14737114	S35166261	ENSSSCG00000001072	NHLRC1	7	14558758	14559614	-1.8853	0.138559	185.137	3.66e-42	2.61e-26	cis
135	M1GA0024640	ss131568122	10	65797054	S17518251	ENSSSCG00000011119	ECHDC3	10	65789348	65810815	0.836623	0.0738435	128.362	9.35e-30	3.67e-26	cis
68	H3GA0056153	ss131064663	6	2568290	LNG01_0077_F02	ENSSSCG00000002655	ENSSSCG00000002655	6	2007809	2029003	1.03626	0.0774155	179.177	7.33e-41	4.77e-26	cis
49	H3GA0031500	ss131437738	11	19458210	S34525831	ENSSSCG00000022623	CDADC1	11	18866090	18916064	-1.6864	0.116293	210.286	1.19e-47	4.83e-26	cis
54	ASGA0084322	ss131114804	8	12390177	S6089862	ENSSSCG00000029508	QDPR	8	12329454	12351892	-2.31578	0.163163	201.441	1.01e-45	5.66e-26	cis
32	ASGA0008817	ss131190577	2	6944158	S18556885	ENSSSCG00000013039	NUDT22	2	6947812	6950624	1.83112	0.12103	228.902	1.03e-51	6.35e-26	cis
151	ASGA0094487	ss131049406	2	12525767	S5994539	ENSSSCG00000013177	ZDHHC5	2	12874305	12884978	0.952095	0.0883824	116.046	4.64e-27	8.26e-26	cis
39	DRGA0016497	ss120019618	17	5660286	S31122129	ENSSSCG00000006985	MTMR7	17	5450598	5526272	1.42944	0.0961041	221.232	4.87e-50	1.56e-25	cis
125	MARC0007928	ss107836175	17	36865356	S35171098	ENSSSCG00000007160	DDRGK1	17	36851071	36862512	-1.16627	0.100172	135.552	2.5e-31	3.66e-25	cis
73	ALGA0065654	ss131457977	12	24496991	S17515303	ENSSSCG00000017521	SCRN2	12	23968530	23972991	1.44247	0.108136	177.939	1.37e-40	4.64e-25	cis
72	ASGA0034487	ss131358595	7	79505980	S23213135	ENSSSCG00000001991	DHRS1	7	80263101	80273673	1.85775	0.139262	177.953	1.36e-40	4.67e-25	cis
43	ASGA0090997	ss131564635	2	20012587	S31123896	ENSSSCG00000013284	TTC17	2	20459951	20659074	-1.42398	0.0969316	215.812	7.41e-49	4.97e-25	cis
98	MARC0009939	ss107860090	9	22554044	S17513632	ENSSSCG00000025187	TMEM126A	9	21846378	21858442	2.80136	0.224002	156.399	6.93e-36	5.17e-25	cis
107	MARC0034746	ss107805709	2	147372374	DCI01_0007_B02	ENSSSCG00000014388	HDAC3	2	149475382	149490054	-1.06349	0.0879141	146.336	1.1e-33	9.38e-25	cis
67	ASGA0013613	ss131225072	3	14968787	S18353913	ENSSSCG00000007727	AUTS2	3	14855655	14946253	-1.41327	0.104914	181.462	2.32e-41	1.17e-24	cis
62	ASGA0016211	ss131229239	3	119819676	S6012353	ENSSSCG00000008572	FAM59B	3	119785952	119802934	-1.6358	0.117845	192.679	8.27e-44	2.09e-24	cis
114	M1GA0014351	ss131430285	10	69985989	S35165733	ENSSSCG00000023446	AKR1C2	10	71903329	71931035	0.790532	0.0666492	140.686	1.88e-32	2.18e-24	cis
127	ALGA0030145	ss131286704	5	6072443	S35171817	ENSSSCG00000026108	CDC42EP1	5	7802439	7811135	0.887219	0.0766918	133.833	5.94e-31	2.27e-24	cis
9	DIAS0001125	ss478936800	18	16179365	S35172038	ENSSSCG00000016539	AKR1B1	18	15596721	15615030	2.46971	0.141105	306.341	1.37e-68	3.88e-24	cis
19	ALGA0104977	ss131090767	6	17688765	PBL01_0007_F05	ENSSSCG00000002815	GPR56	6	17648232	17669499	3.72362	0.23408	253.048	5.62e-57	4.18e-24	cis
97	ASGA0094008	ss131048049	6	111605555	S35170417	ENSSSCG00000023276	ZNF24	6	111620067	111625806	1.20754	0.0965189	156.523	6.51e-36	4.94e-24	cis
29	MARC0067113	ss107846751	17	36633690	S35164691	ENSSSCG00000007150	CENPB	17	36263349	36263885	-1.6668	0.109068	233.546	1e-52	7.07e-24	cis
74	ASGA0096309	ss131054515	12	25155524	S23758137	ENSSSCG00000017524	CDK5RAP3	12	24044541	24054025	-1.41485	0.106253	177.314	1.87e-40	1.51e-23	cis
8	ASGA0083981	ss131565965	5	52019205	S23689787	ENSSSCG00000000549	ENSSSCG00000000549	5	49599465	49650230	3.11545	0.177461	308.203	5.38e-69	2.07e-23	cis
165	INRA0056441	ss478943924	19	10875335	S35166721	ENSSSCG00000012116	PRPS2	19	10371285	10432354	-0.763128	0.0725348	110.688	6.92e-26	6.47e-23	cis
196	DRGA0000172	ss120021457	1	17421909	S35167603	ENSSSCG00000004088	C6orf211	1	17190304	17206622	-0.94773	0.0961427	97.171	6.36e-23	9.72e-23	cis
126	ALGA0104212	ss131088712	12	46023473	S27598806	ENSSSCG00000025310	TMEM199	12	46548826	46553997	-1.00396	0.086546	134.567	4.11e-31	1.05e-22	cis
36	MARC0027297	ss107797856	1	9836331	S26652967	ENSSSCG00000004052	FNDC1	1	9838859	9914150	2.2421	0.149744	224.188	1.1e-50	1.11e-22	cis
84	ASGA0083170	ss131568611	12	25035795	S40551674	ENSSSCG00000017543	CALCOCO2	12	25005401	25036657	0.945501	0.0734191	165.846	5.98e-38	1.44e-22	cis
55	ASGA0041661	ss131406563	9	13060770	S18378680	ENSSSCG00000014878	PAK1	9	12979527	13124092	-0.849347	0.0599581	200.667	1.49e-45	2.05e-22	cis
117	ASGA0047168	ss131419225	10	28657913	S18386316	ENSSSCG00000010915	NAV1	10	28516672	28527911	-1.33082	0.11282	139.145	4.09e-32	2.19e-22	cis
31	MARC0023178	ss107905706	13	24825870	S35174066	ENSSSCG00000027550	PLCD1	13	24826388	24847862	0.917161	0.0605706	229.281	8.55e-52	2.31e-22	cis
44	MARC0010450	ss107867726	14	142271869	S35169184	ENSSSCG00000010686	BAG3	14	141034618	141058597	-1.78981	0.122024	215.14	1.04e-48	2.32e-22	cis
66	ALGA0027065	ss131276359	4	105618571	S38481264	ENSSSCG00000027091	OAZ3	4	106463085	106466845	-1.98295	0.146462	183.304	9.21e-42	2.84e-22	cis
207	ASGA0047195	ss131419431	10	29045919	S35166229	ENSSSCG00000010929	CYB5R1	10	29284346	29289916	1.59579	0.163588	95.1582	1.76e-22	2.85e-22	cis
216	H3GA0055098	ss131040519	8	3188237	S34495577	ENSSSCG00000027746	ENSSSCG00000027746	8	3117315	3119425	1.47582	0.152494	93.6615	3.74e-22	3.74e-22	cis
27	ALGA0120067	ss131567735	9	143341225	S6019260	ENSSSCG00000015586	RPS6KC1	9	143198041	143281088	2.09991	0.137255	234.068	7.73e-53	3.75e-22	cis
92	MARC0015418	ss107898764	3	19929652	S35172924	ENSSSCG00000027629	CDIPT	3	18498265	18503137	1.95548	0.154575	160.039	1.11e-36	5.19e-22	cis
16	ALGA0043999	ss131322243	7	105258597	S39990514	NA	IFT43	7	105206695	105227671	2.5955	0.159517	264.746	1.59e-59	6.74e-22	cis
221	ASGA0030486	ss131338931	7	2431990	S46879127	ENSSSCG00000000998	RPP40	7	3094490	3108404	-0.456151	0.0475917	91.8664	9.27e-22	9.27e-22	cis
205	M1GA0002229	ss131195253	2	2921459	S35325714	ENSSSCG00000012956	PACS1	2	5210217	5246316	-0.824655	0.0843964	95.4764	1.5e-22	1.12e-21	cis
58	SIRI0001468	ss478944947	14	17272075	S35174079	ENSSSCG00000026044	FDFT1	14	16164826	16199406	1.33735	0.0951389	197.595	6.99e-45	1.2e-21	cis
184	H3GA0035053	ss131470394	12	62339210	SPL01_0077_G10	ENSSSCG00000018035	PIGL	12	62343359	62381926	-1.01272	0.0999676	102.626	4.05e-24	1.37e-21	cis
145	ASGA0080854	ss131563831	19	13860513	S18301038	ENSSSCG00000012142	AP1S2	19	13312013	13341924	0.922415	0.0837554	121.291	3.3e-28	1.47e-21	cis
91	DRGA0016675	ss120019450	17	30113085	S35172455	ENSSSCG00000007093	ZNF133	17	30084860	30109954	-1.66162	0.131012	160.859	7.34e-37	1.48e-21	cis
198	ASGA0025815	ss131288756	5	66243536	S16513460	ENSSSCG00000000704	ENSSSCG00000000704	5	66647211	66658624	-0.869559	0.0884435	96.6644	8.21e-23	1.52e-21	cis
83	MARC0006728	ss107824955	5	85023135	S31114481	ENSSSCG00000000853	NT5DC3	5	84133943	84223642	-1.55197	0.120461	165.988	5.57e-38	1.57e-21	cis
82	ALGA0110314	ss131565726	4	113434670	OVR01_0021_D06	ENSSSCG00000006732	TRIM45	4	113577948	113589093	0.842194	0.065268	166.504	4.29e-38	2.48e-21	cis
96	ASGA0012270	ss131205170	2	142373868	S32392684	ENSSSCG00000014304	SEC24A	2	142498900	142565796	1.60894	0.128349	157.143	4.76e-36	3.09e-21	cis
142	MARC0002417	ss107799830	14	16172730	S35174011	ENSSSCG00000009692	PINX1	14	15315525	15483059	0.783247	0.0706196	123.012	1.39e-28	3.15e-21	cis
79	ALGA0112730	ss131111979	12	26278595	S35169178	ENSSSCG00000017523	PNPO	12	23993278	23997741	1.06271	0.0817706	168.901	1.29e-38	3.21e-21	cis
154	ALGA0051452	ss131407001	9	13147616	S48803428	ENSSSCG00000014882	RSF1	9	13281076	13351651	-0.623464	0.0583231	114.273	1.14e-26	3.21e-21	cis
144	MARC0012359	ss107878245	2	9777765	S35172209	ENSSSCG00000013086	CYBASC3	2	9694930	9703036	-0.970341	0.0880313	121.499	2.97e-28	4.32e-21	cis
81	MARC0009333	ss107833468	15	134397712	S46876270	ENSSSCG00000016210	ABCB6	15	134280965	134288809	-1.72067	0.133035	167.289	2.89e-38	5.37e-21	cis
222	MARC0019308	ss107903364	9	25110615	UTR01_0026_D07	ENSSSCG00000014924	CTSC	9	24081771	24116601	0.464932	0.0485103	91.8567	9.32e-22	5.48e-21	cis
180	ASGA0008585	ss131184585	2	5004637	S35173740	ENSSSCG00000013011	SAC3D1	2	6270450	6273674	-1.01683	0.100111	103.165	3.08e-24	8.06e-21	cis
179	ALGA0124063	ss131027679	12	41841267	S35174057	ENSSSCG00000025796	NLE1	12	41546591	41555533	-0.927197	0.0910439	103.715	2.34e-24	8.54e-21	cis
169	M1GA0020786	ss131532726	15	152195152	S26645511	ENSSSCG00000016372	STK25	15	154683000	154693236	1.09782	0.105459	108.366	2.23e-25	8.6e-21	cis
155	ASGA0075949	ss131544580	17	30086700	S35172455	ENSSSCG00000007093	ZNF133	17	30084860	30109954	1.41307	0.132352	113.99	1.31e-26	9.73e-21	cis
123	DIAS0002244	ss478937323	7	22163943	S34501166	ENSSSCG00000020696	ENSSSCG00000020696	7	22161209	22165570	1.35601	0.116233	136.103	1.89e-31	9.97e-21	cis
208	ASGA0076669	ss131546906	17	39691370	S23757641	ENSSSCG00000007206	RBCK1	17	39574352	39579580	-0.790039	0.0810031	95.1249	1.79e-22	1.08e-20	cis
202	ASGA0090623	ss131039400	19	12973924	OVRM1_0019_F07	ENSSSCG00000012121	ENSSSCG00000012121	19	10924788	11250046	0.912119	0.0931201	95.9437	1.18e-22	1.22e-20	cis
42	H3GA0008930	ss131229408	3	17405985	S23695383	ENSSSCG00000007788	PHKG2	3	18086933	18103159	1.96555	0.133219	217.688	2.89e-49	1.26e-20	cis
38	H3GA0028122	ss131405183	9	129160482	S50166349	ENSSSCG00000015503	MRPS14	9	128703421	128715554	-2.11199	0.141795	221.851	3.57e-50	1.27e-20	cis
204	ASGA0078921	ss131559186	18	13751595	S6041928	ENSSSCG00000016527	ENSSSCG00000016527	18	14325774	14367417	0.721437	0.0737882	95.5923	1.41e-22	1.27e-20	cis
61	ASGA0077137	ss131548598	17	49190510	SKNB1_0093_D06	ENSSSCG00000007360	ENSSSCG00000007360	17	49501791	49537135	1.4151	0.101816	193.172	6.46e-44	1.64e-20	cis
206	ASGA0048942	ss131430780	10	70358969	S35167640	ENSSSCG00000011145	ASB13	10	71403808	71417802	-2.21763	0.227071	95.38	1.57e-22	1.96e-20	cis
80	ASGA0033089	ss131348250	7	42576292	S46878466	ENSSSCG00000026741	TBCC	7	43248740	43249774	2.14137	0.165292	167.833	2.2e-38	2.02e-20	cis
189	ALGA0121183	ss131082486	5	8192988	S46879466	ENSSSCG00000000111	BAIAP2L2	5	7187425	7199589	-0.978564	0.0981581	99.3862	2.08e-23	2.06e-20	cis
250	SIRI0000738	ss478944613	10	73445140	S35165733	ENSSSCG00000023446	AKR1C2	10	71903329	71931035	0.599318	0.0649693	85.0938	2.85e-20	2.85e-20	cis
46	CASI0009452	ss478935673	2	138749544	PBL01_0010_D02	ENSSSCG00000014266	CDC42SE2	2	138992124	138999352	2.3247	0.159264	213.057	2.96e-48	2.89e-20	cis
110	ASGA0095936	ss131565298	3	18042146	S35166933	ENSSSCG00000007763	BCKDK	3	17491365	17496691	-1.24972	0.104403	143.284	5.09e-33	3.12e-20	cis
164	ASGA0099046	ss131061893	8	10669455	S26725652	ENSSSCG00000028359	BST1	8	10659177	10694532	-1.04018	0.0985894	111.316	5.05e-26	3.64e-20	cis
51	DIAS0003526	ss478937870	17	12823876	LVRM1_0113_H09	ENSSSCG00000029270	C8orf40	17	12812508	12823972	-1.33213	0.0927059	206.479	8.05e-47	3.97e-20	cis
182	MARC0051399	ss107827520	12	52231845	S14887944	ENSSSCG00000017874	ENSSSCG00000017874	12	52031785	52042206	-1.33482	0.131629	102.836	3.64e-24	3.99e-20	cis
146	H3GA0005223	ss131159166	1	304667314	S40148278	ENSSSCG00000005706	ABL1	1	304685889	304829672	1.05697	0.0962091	120.697	4.45e-28	4.24e-20	cis
64	MARC0061190	ss107841015	6	41583184	S35170662	ENSSSCG00000026904	NFKBIB	6	43241077	43250623	-1.60356	0.117781	185.363	3.27e-42	4.62e-20	cis
70	ALGA0037155	ss131313093	6	137775516	S35174125	ENSSSCG00000003816	ATG4C	6	137803101	137886719	1.75719	0.131498	178.567	9.96e-41	4.9e-20	cis
18	INRA0015708	ss478941093	4	103067357	S26648597	ENSSSCG00000006530	EFNA1	4	103449082	103455256	-2.29082	0.143739	253.999	3.49e-57	7.29e-20	cis
77	ALGA0000864	ss131177769	11	22707270	S46877819	ENSSSCG00000009420	NUFIP1	11	22569506	22605365	1.96445	0.151053	169.13	1.15e-38	7.84e-20	cis
161	ALGA0017853	ss131228626	3	15754109	S35173983	ENSSSCG00000007768	STX4	3	17752489	17761997	-1.10542	0.104215	112.511	2.76e-26	9e-20	cis
190	MARC0030811	ss107800789	4	71729884	DCI01_0108_A05	ENSSSCG00000006192	LACTB2	4	70341215	70379453	0.529291	0.0534129	98.1965	3.79e-23	9.39e-20	cis
247	DRGA0007045	ss120018156	7	2170132	S46879127	ENSSSCG00000000998	RPP40	7	3094490	3108404	0.427786	0.0462324	85.617	2.18e-20	1.04e-19	cis
89	H3GA0048822	ss131547212	17	41445289	S38482418	ENSSSCG00000007253	MAPRE1	17	41327600	41359142	-1.63864	0.12871	162.084	3.97e-37	1.16e-19	cis
148	MARC0023230	ss107905939	2	6376098	S35325714	ENSSSCG00000012956	PACS1	2	5210217	5246316	-1.10191	0.101971	116.771	3.22e-27	1.21e-19	cis
177	ALGA0029749	ss131251364	4	142920805	S46880152	ENSSSCG00000006936	ODF2L	4	142246490	142276543	0.557587	0.0544511	104.86	1.31e-24	1.54e-19	cis
150	ALGA0117450	ss131125431	13	200184861	S50371661	ENSSSCG00000012026	ADAMTS1	13	200127201	200135726	-1.221	0.113227	116.286	4.12e-27	1.63e-19	cis
266	ALGA0100301	ss131563918	19	142269376	S18553367	ENSSSCG00000012818	ENSSSCG00000012818	19	143128878	143217819	0.661495	0.0734022	81.2148	2.02e-19	2.02e-19	cis
149	MARC0034413	ss107806074	3	117067138	S35167700	ENSSSCG00000008536	WDR43	3	117165200	117192544	-0.877137	0.0812756	116.47	3.75e-27	2.18e-19	cis
158	MARC0023162	ss107905676	9	24381594	S35171430	ENSSSCG00000014924	CTSC	9	24081771	24116601	-0.642188	0.0602859	113.473	1.7e-26	2.36e-19	cis
249	ALGA0037893	ss131337299	7	2676514	S46879112	ENSSSCG00000026199	NRN1	7	3798438	3807156	-1.1719	0.127003	85.1436	2.77e-20	2.86e-19	cis
118	ASGA0032099	ss131341093	7	29156005	S35171245	ENSSSCG00000001453	HLA-DRA	7	29036552	29042147	-1.35944	0.115394	138.789	4.9e-32	3.53e-19	cis
201	ISU10000036	ss478944299	12	26471457	S35169178	ENSSSCG00000017523	PNPO	12	23993278	23997741	-0.832201	0.0848577	96.1776	1.05e-22	3.93e-19	cis
106	H3GA0022720	ss131322570	7	105752757	S46878796	ENSSSCG00000002396	GSTZ1	7	106553043	106564932	1.31271	0.108348	146.79	8.72e-34	4.05e-19	cis
236	MARC0072919	ss107854822	14	135180711	S23762736	ENSSSCG00000010639	NRAP	14	135129974	135165466	0.770285	0.0822237	87.7624	7.38e-21	5.52e-19	cis
270	MARC0025018	ss107908588	12	43968109	S23213116	ENSSSCG00000017727	TMEM98	12	43758833	43771569	0.457835	0.050947	80.757	2.55e-19	6.8e-19	cis
21	ALGA0115497	ss131119745	18	35927576	S18548805	ENSSSCG00000016645	ENSSSCG00000016645	18	35904425	35907118	2.66559	0.168863	249.184	3.91e-56	7.33e-19	cis
101	ALGA0104102	ss131088380	9	143771757	S40444598	ENSSSCG00000015590	FLVCR1	9	143468209	143497706	1.24466	0.100093	154.631	1.69e-35	7.67e-19	cis
122	ASGA0080329	ss131558570	18	56020136	S20946568	ENSSSCG00000025060	ENSSSCG00000025060	18	56848455	56857584	1.29361	0.110831	136.234	1.77e-31	8.4e-19	cis
253	ASGA0052467	ss131466861	12	1888177	ADR01_0093_H04	ENSSSCG00000028593	ENTHD2	12	1429427	1439241	0.636872	0.0693082	84.4375	3.97e-20	1.28e-18	cis
94	ASGA0105559	ss131032494	9	7570272	PTG01_0013_D02	ENSSSCG00000014827	PLEKHB1	9	8856572	8869589	1.24485	0.098905	158.414	2.51e-36	1.29e-18	cis
214	ASGA0101680	ss131069041	6	152265849	S35171018	ENSSSCG00000003894	CYP4B1	6	152210035	152229158	0.800456	0.0825999	93.9107	3.3e-22	1.35e-18	cis
93	H3GA0042707	ss131503396	14	140925986	S35172377	ENSSSCG00000010686	BAG3	14	141034618	141058597	1.02419	0.0812155	159.032	1.84e-36	1.85e-18	cis
121	ASGA0005636	ss131141023	1	230602356	S19548418	ENSSSCG00000005184	SNAPC3	1	231027870	231060757	1.34551	0.115157	136.517	1.54e-31	2.21e-18	cis
111	ASGA0041665	ss131406855	9	13125438	S24610772	ENSSSCG00000014878	PAK3	9	12979527	13124092	1.01041	0.08472	142.24	8.62e-33	2.53e-18	cis
87	M1GA0018494	ss131510951	14	34563382	S35170363	ENSSSCG00000009828	PPP1CC	14	33994353	34014072	0.7812	0.0611678	163.109	2.37e-37	2.79e-18	cis
163	MARC0022007	ss107907406	15	152383857	S31134240	ENSSSCG00000016334	SCLY	15	152046617	152083433	0.86857	0.0821546	111.775	4e-26	3.12e-18	cis
140	DRGA0009743	ss120026652	9	123812816	S23213495	ENSSSCG00000015473	TMEM183A	9	125173393	125186034	0.68889	0.061588	125.114	4.8e-29	3.18e-18	cis
293	ALGA0102463	ss131083805	10	55540046	S35174062	ENSSSCG00000011077	MSRB2	10	57544112	57565782	-1.03986	0.118878	76.5148	2.19e-18	3.38e-18	cis
294	MARC0058097	ss107836118	11	86552038	S18357245	ENSSSCG00000009556	CUL4A	11	86146355	86178783	-0.859331	0.0984249	76.2273	2.53e-18	3.56e-18	cis
255	MARC0019446	ss107903716	6	1829370	S35168552	ENSSSCG00000023866	ACSF3	6	825971	843709	0.650474	0.0710224	83.8822	5.25e-20	3.72e-18	cis
246	ALGA0032465	ss131289584	5	67994769	S46879149	ENSSSCG00000000684	USP5	5	66279242	66294281	-0.852028	0.0920182	85.7355	2.06e-20	4.63e-18	cis
267	ASGA0009343	ss131208019	2	17830351	S23689779	ENSSSCG00000013231	C1QTNF4	2	16202335	16203297	1.03792	0.115211	81.1602	2.08e-19	4.82e-18	cis
226	M1GA0002747	ss131210760	2	19233323	S40519292	ENSSSCG00000021739	ENSSSCG00000021739	2	20061566	20211950	1.12882	0.118808	90.2739	2.07e-21	6.35e-18	cis
303	ALGA0105452	ss131092057	10	72861788	S35167640	ENSSSCG00000011145	ASB13	10	71403808	71417802	1.12309	0.130413	74.1636	7.19e-18	7.19e-18	cis
157	ALGA0017462	ss131218902	3	10869998	ITT01_0090_B09	ENSSSCG00000007717	WBSCR27	3	10773115	10776056	0.996871	0.0934164	113.876	1.39e-26	7.46e-18	cis
159	INRA0002446	ss478939440	1	61159644	S34527926	ENSSSCG00000004300	C6orf162	1	62447069	62456156	-1.31638	0.123746	113.161	1.99e-26	1.15e-17	cis
136	ASGA0034184	ss131355865	7	58545838	S35168572	ENSSSCG00000001823	UROC1	7	58628304	58665410	1.29916	0.114775	128.124	1.05e-29	1.23e-17	cis
195	INRA0048043	ss478943306	14	144191695	S50170088	ENSSSCG00000023565	IKZF5	14	144130876	144149439	0.781442	0.079241	97.2508	6.11e-23	1.44e-17	cis
12	DIAS0002322	ss478937342	2	41965760	OVRM1_0185_H10	ENSSSCG00000013349	HTATIP2	2	41963507	41980418	1.79866	0.10722	281.415	3.69e-63	1.84e-17	cis
99	ALGA0051066	ss131399521	9	9121314	S21555658	ENSSSCG00000014829	ENSSSCG00000014829	9	9021200	9056758	1.06465	0.0854738	155.148	1.3e-35	2.65e-17	cis
147	H3GA0004899	ss131156237	1	300929374	OVRM1_0066_E10	ENSSSCG00000005608	ANGPTL1	1	301554315	301587656	1.04738	0.0960223	118.978	1.06e-27	3.43e-17	cis
268	DIAS0004174	ss478938021	2	6552956	S35170304	ENSSSCG00000013033	BAD	2	6897945	6909698	0.594094	0.0660075	81.0071	2.25e-19	3.99e-17	cis
199	M1GA0027268	ss131034325	6	3312829	S18546604	ENSSSCG00000002662	C16orf74	6	3518411	3520079	0.619496	0.0630618	96.5038	8.91e-23	4.35e-17	cis
240	ALGA0113353	ss131569584	15	29248014	AMP01_0033_F01	ENSSSCG00000015721	ERCC3	15	28869704	28904383	1.61158	0.172636	87.1446	1.01e-20	4.57e-17	cis
156	H3GA0014196	ss131241447	4	120085436	S46879810	ENSSSCG00000006800	CD53	4	119674096	119703427	-1.34087	0.12561	113.952	1.33e-26	6.11e-17	cis
239	MARC0110475	ss107817774	15	152240934	S17518409	ENSSSCG00000028180	ENSSSCG00000028180	15	154461747	154466314	0.732032	0.0782972	87.4112	8.82e-21	6.54e-17	cis
233	ALGA0114332	ss131116464	4	132970877	S6091656	ENSSSCG00000006878	DPYD	4	131667883	132550043	-0.957126	0.101856	88.3001	5.62e-21	8.13e-17	cis
183	ASGA0082238	ss131086181	8	145036187	S35174028	ENSSSCG00000009244	SEC31A	8	144739680	144855816	-0.875457	0.0863367	102.82	3.67e-24	9.08e-17	cis
331	MARC0073504	ss107854504	6	156370237	PTG01_0008_F11	ENSSSCG00000027374	C1orf50	6	156177269	156183027	0.354831	0.042472	69.7974	6.57e-17	9.14e-17	cis
334	ALGA0050637	ss131388780	9	4730034	S31133918	ENSSSCG00000014632	FAM160A2	9	4066488	4078055	-0.755384	0.0909022	69.0536	9.58e-17	9.58e-17	cis
336	ASGA0104336	ss131029317	6	154723255	PTG01_0008_F11	ENSSSCG00000027374	C1orf50	6	156177269	156183027	-0.563353	0.0678114	69.0168	9.76e-17	9.76e-17	cis
302	H3GA0038239	ss131500850	14	167845	S50161340	ENSSSCG00000009583	ENSSSCG00000009583	14	933640	957378	0.664177	0.0771218	74.1674	7.18e-18	1.02e-16	cis
45	ASGA0035273	ss131364070	7	97671021	OVR01_0073_C01	ENSSSCG00000002294	ARG2	7	97650735	97693055	3.41594	0.233888	213.306	2.61e-48	1.1e-16	cis
172	DIAS0001336	ss478936930	7	27128290	THY01_0049_C11	ENSSSCG00000001233	ENSSSCG00000001233	7	24795834	24820308	1.33332	0.128733	107.274	3.88e-25	1.14e-16	cis
317	ALGA0038519	ss131362714	7	9976814	S46879084	ENSSSCG00000001053	TBC1D7	7	9976369	10048579	0.450273	0.0531195	71.8528	2.32e-17	1.23e-16	cis
300	MARC0088620	ss107872557	6	3005254	S18549494	ENSSSCG00000029034	COX4I1	6	3453458	3459813	-0.532626	0.0614828	75.0478	4.59e-18	1.28e-16	cis
342	ASGA0098850	ss131061318	9	14706172	S18378680	ENSSSCG00000014878	PAK1	9	12979527	13124092	0.377144	0.0457387	67.9905	1.64e-16	1.64e-16	cis
282	ASGA0016798	ss131233478	3	134990636	S40050995	ENSSSCG00000008637	ENSSSCG00000008637	3	134954674	135003458	0.727567	0.082299	78.1551	9.53e-19	1.82e-16	cis
323	ALGA0065702	ss131458326	12	24770970	S23758137	ENSSSCG00000017524	CDK5RAP3	12	24044541	24054025	0.965509	0.114856	70.6657	4.23e-17	1.84e-16	cis
311	ASGA0024092	ss131287092	5	6339709	S46879466	ENSSSCG00000000111	BAIAP2L2	5	7187425	7199589	0.860816	0.100952	72.709	1.5e-17	1.96e-16	cis
292	DIAS0002024	ss478937262	11	20016772	S26721203	ENSSSCG00000027551	NUDT15	11	20025119	20037565	-1.06415	0.121519	76.6855	2e-18	2.11e-16	cis
346	H3GA0052162	ss131563975	19	143168666	S18553367	ENSSSCG00000012818	ENSSSCG00000012818	19	143128878	143217819	0.438671	0.0534511	67.3542	2.27e-16	2.27e-16	cis
272	H3GA0031109	ss131444419	11	5464980	S39971515	ENSSSCG00000009322	ENSSSCG00000009322	11	5678755	5692527	0.751806	0.0837498	80.5831	2.79e-19	2.68e-16	cis
265	ASGA0069736	ss131525305	15	64041172	S20116624	ENSSSCG00000015854	OCA2	15	63929111	64060069	-1.17203	0.129802	81.529	1.73e-19	2.73e-16	cis
328	MARC0046071	ss107820806	19	5444729	S50201761	ENSSSCG00000023172	HDHD1	19	4016053	4053447	-0.826017	0.0986439	70.1192	5.58e-17	2.89e-16	cis
187	ALGA0103930	ss131087902	17	9926558	S18548857	ENSSSCG00000007004	INTS10	17	9711448	9756430	-0.871056	0.087046	100.137	1.42e-23	3e-16	cis
350	H3GA0051149	ss131558428	18	55525891	OVRM1_0162_B01	ENSSSCG00000016743	OGDH	18	55497954	55587971	-0.702084	0.0859442	66.7337	3.11e-16	3.11e-16	cis
314	ASGA0094083	ss131048247	10	52741185	S31102468	ENSSSCG00000026354	ENSSSCG00000026354	10	52848714	52888879	0.897413	0.10567	72.1242	2.02e-17	3.43e-16	cis
271	ASGA0042545	ss131389019	9	39620667	S40104532	ENSSSCG00000030565	ENSSSCG00000030565	9	39464926	39841255	0.88728	0.0988158	80.6248	2.73e-19	3.44e-16	cis
218	ASGA0042099	ss131385682	9	26191661	S20116221	ENSSSCG00000027093	FOLH1	9	25630149	25687747	0.558091	0.0579573	92.7245	6.01e-22	3.94e-16	cis
56	ALGA0104414	ss131564922	2	125385228	AMP01_0041_D01	ENSSSCG00000014223	COMMD10	2	125144505	125336545	0.998076	0.0706683	199.47	2.73e-45	5.44e-16	cis
357	M1GA0002244	ss131197815	2	2834221	S18547755	ENSSSCG00000012878	IGHMBP2	2	2751383	2774853	0.695395	0.0858951	65.5429	5.69e-16	5.69e-16	cis
41	MARC0051069	ss107827864	1	309883952	S46881117	ENSSSCG00000005776	ENSSSCG00000005776	1	310088015	310099565	1.09306	0.0739419	218.528	1.89e-49	5.95e-16	cis
288	MARC0013397	ss107896077	12	209210	S35169447	ENSSSCG00000017125	FOXK2	12	121884	176867	-0.806083	0.0915943	77.4502	1.36e-18	6.92e-16	cis
133	H3GA0020186	ss131337250	7	20377857	S40558886	NA	ALDH5A1	7	20529090	20529582	1.70952	0.150311	129.35	5.69e-30	8.12e-16	cis
359	DRGA0010445	ss120031506	10	39058913	S40431687	ENSSSCG00000010996	ENSSSCG00000010996	10	37484539	37499096	0.666191	0.0829894	64.4395	9.95e-16	9.95e-16	cis
290	INRA0027605	ss478941936	7	102739058	S46878835	ENSSSCG00000002349	ACOT4	7	102786805	102791429	1.28254	0.146274	76.8792	1.82e-18	1.03e-15	cis
203	MARC0086103	ss107869952	10	37984810	S40431687	ENSSSCG00000010996	ENSSSCG00000010996	10	37484539	37499096	-0.874521	0.0893789	95.7348	1.31e-22	1.14e-15	cis
355	ASGA0061313	ss131498561	14	12229929	S20116738	ENSSSCG00000009668	CLU	14	12516232	12531189	-0.833311	0.102831	65.6698	5.33e-16	1.46e-15	cis
319	ASGA0097410	ss131057462	10	14936628	S35172789	ENSSSCG00000025686	KMO	10	14889942	14937373	-0.702254	0.0833988	70.9036	3.75e-17	1.49e-15	cis
143	ASGA0041282	ss131398777	9	8793467	S35174199	ENSSSCG00000014831	PAAF1	9	9070455	9123996	0.607788	0.0548135	122.95	1.43e-28	1.6e-15	cis
258	ALGA0114474	ss131116824	14	5282270	S31124732	ENSSSCG00000009605	GFRA2	14	6064459	6122961	-0.765783	0.0838911	83.3259	6.96e-20	1.63e-15	cis
162	H3GA0049200	ss131549081	17	52783470	S35166667	ENSSSCG00000007383	TOMM34	17	52848280	52901307	1.03944	0.0982509	111.924	3.71e-26	1.8e-15	cis
325	ASGA0085408	ss131568551	12	1431153	S40125249	ENSSSCG00000017143	AZI1	12	1446018	1462501	-0.73986	0.0882027	70.3616	4.94e-17	1.95e-15	cis
230	H3GA0013562	ss131275604	4	103638424	S46880010	ENSSSCG00000006535	PMVK	4	103634253	103646149	-1.03771	0.109674	89.5249	3.03e-21	2.03e-15	cis
160	M1GA0010426	ss131355854	7	58529872	S46878326	ENSSSCG00000001817	FURIN	7	58495234	58502440	-0.99108	0.0931913	113.101	2.05e-26	2.06e-15	cis
345	ALGA0107591	ss131097957	3	1997344	ADR01_0077_A01	ENSSSCG00000007572	LFNG	3	2208308	2216863	0.515061	0.0626355	67.6202	1.98e-16	2.14e-15	cis
315	INRA0014068	ss478940855	4	53047867	S46879535	ENSSSCG00000006126	DECR1	4	51207652	51243981	0.396245	0.046682	72.0492	2.1e-17	2.35e-15	cis
326	INRA0052734	ss478943696	17	14817303	S35168783	ENSSSCG00000024817	RASSF2	17	14563017	14588375	0.595231	0.0710163	70.2513	5.22e-17	2.57e-15	cis
171	MARC0027805	ss107799019	6	83038514	S31122540	ENSSSCG00000021232	SYNC	6	83031376	83052996	1.30475	0.125809	107.554	3.37e-25	2.65e-15	cis
351	MARC0075064	ss107857423	12	21057842	S35170907	ENSSSCG00000017397	MLX	12	20462461	20470186	0.373966	0.0458403	66.5533	3.41e-16	2.72e-15	cis
284	ASGA0095843	ss131053200	9	20062541	S40330478	ENSSSCG00000014903	ENSSSCG00000014903	9	19327662	19360915	-0.425891	0.0482185	78.0133	1.02e-18	2.85e-15	cis
383	INRA0015233	ss478941041	4	89395346	S26728600	ENSSSCG00000006274	ENSSSCG00000006274	4	87185966	87343303	0.601839	0.076304	62.2108	3.09e-15	3.13e-15	cis
170	ASGA0022039	ss131241294	4	120529896	S17510471	ENSSSCG00000006821	GSTM3	4	120827506	120830538	0.896698	0.0863499	107.837	2.92e-25	3.21e-15	cis
185	ALGA0092151	ss131540560	16	81857643	S23759133	ENSSSCG00000017103	ENSSSCG00000017103	16	81668802	81694768	-0.687386	0.0682526	101.429	7.41e-24	3.31e-15	cis
102	ASGA0020832	ss131274020	4	98287805	S46880133	ENSSSCG00000006385	NCSTN	4	98011639	98033298	-0.900372	0.0728277	152.845	4.14e-35	3.42e-15	cis
260	ALGA0044069	ss131322650	7	106002380	S39988542	NA	ANGEL1	7	105981453	105981894	-1.10884	0.122143	82.4138	1.1e-19	3.74e-15	cis
291	H3GA0026944	ss131387962	9	32489496	S34517747	ENSSSCG00000014955	MRE11A	9	30329023	30388681	0.813676	0.092896	76.72	1.97e-18	3.78e-15	cis
175	ALGA0043531	ss131363552	7	96184547	S35009176	ENSSSCG00000002279	GPX2	7	95388198	95392767	1.67418	0.16304	105.442	9.77e-25	4.67e-15	cis
231	ASGA0059903	ss131481513	13	208034723	DCI01_0062_B02	ENSSSCG00000012050	RCAN1	13	207934802	207945091	0.641679	0.0678879	89.3412	3.32e-21	4.8e-15	cis
318	ASGA0076251	ss131545532	17	34384762	S18550090	ENSSSCG00000007161	DENND2D	17	36883239	36888541	-0.705112	0.0832341	71.7652	2.42e-17	5.19e-15	cis
134	MARC0003880	ss107813826	15	116177094	ADR01_0015_C05	ENSSSCG00000029606	AOX1	15	115429403	115506114	-1.45719	0.12832	128.957	6.93e-30	5.25e-15	cis
305	H3GA0025731	ss131381321	8	144423490	S27601172	ENSSSCG00000009241	COPS4	8	144575295	144609204	-0.444417	0.0518058	73.5909	9.61e-18	5.61e-15	cis
262	DRGA0009951	ss120027116	9	146055101	OVRM1_0184_G03	ENSSSCG00000015611	DIEXF	9	146381594	146401004	0.54692	0.0604143	81.9537	1.39e-19	5.88e-15	cis
137	MARC0008579	ss107837248	8	118421256	S40558823	ENSSSCG00000009127	ALPK1	8	118152925	118185152	1.34707	0.119224	127.659	1.33e-29	5.99e-15	cis
321	INRA0014084	ss478940867	4	55960525	S46879525	ENSSSCG00000006140	CA2	4	56156732	56174841	0.997026	0.118458	70.8411	3.87e-17	6.19e-15	cis
320	H3GA0035220	ss131488160	13	3477201	S46877749	ENSSSCG00000011195	GALNTL2	13	3520516	3559242	-0.947765	0.112585	70.8658	3.83e-12	6.31e-15	cis
390	DRGA0006969	ss120025813	6	139082550	S35174125	ENSSSCG00000003816	ATG4C	6	137803101	137886719	1.69298	0.215969	61.4498	4.54e-15	6.32e-15	cis
194	ASGA0031826	ss131338664	7	22626219	S39866397	NA	TRIML1	7	24653003	24653332	1.54378	0.156428	97.3961	5.68e-23	6.63e-15	cis
273	H3GA0052445	ss131086267	3	134408795	THY01_0045_E02	ENSSSCG00000008631	PQLC3	3	134207305	134219635	0.725252	0.0813795	79.4234	5.01e-19	6.8e-15	cis
289	MARC0066372	ss107843943	17	15475588	S46876086	ENSSSCG00000007047	MCM8	17	15920503	15943915	-0.606885	0.0690997	77.1365	1.6e-18	6.87e-15	cis
353	MARC0047658	ss107823173	9	143288947	S23692143	ENSSSCG00000015598	TMEM206	9	144015801	144049551	0.95906	0.117975	66.0866	4.32e-16	6.96e-15	cis
186	ALGA0069072	ss131486426	13	27823032	S35172031	ENSSSCG00000011278	TRAK1	13	28523492	28605085	1.22075	0.1213	101.282	7.98e-24	7.17e-15	cis
396	ALGA0030555	ss131301018	5	11864200	S46879443	ENSSSCG00000000156	FBXO7	5	12291435	12312996	-0.74028	0.095254	60.3983	7.75e-15	8.51e-15	cis
298	ASGA0022555	ss131244739	4	130119152	AMP01_0079_E12	ENSSSCG00000006874	PALMD	4	129940634	129991123	0.337831	0.0389576	75.1997	4.25e-18	9.42e-15	cis
306	ASGA0008077	ss131159371	1	304891807	S46881156	ENSSSCG00000005665	PHYHD1	1	303258825	303270695	-0.568785	0.0664396	73.2894	1.12e-17	9.96e-15	cis
220	MARC0037703	ss107810397	8	122288920	LVRM1_0180_E07	ENSSSCG00000009144	AGXT2L1	8	121603073	121621976	-0.907554	0.0944247	92.379	7.16e-22	1.19e-14	cis
263	ALGA0115459	ss131119650	6	96365981	S40591445	ENSSSCG00000003692	MYL12A	6	96440979	96441450	-0.80013	0.0884795	81.778	1.52e-19	1.22e-14	cis
242	H3GA0005861	ss131191990	2	7958573	S21560716	ENSSSCG00000013046	ENSSSCG00000013046	2	7218448	7220218	0.722808	0.077534	86.9082	1.14e-20	1.3e-14	cis
347	MARC0075041	ss107857395	10	58058974	S35174062	ENSSSCG00000011077	MSRB2	10	57544112	57565782	-1.01286	0.1235	67.2607	2.38e-16	1.32e-14	cis
227	ALGA0108539	ss131100489	3	77245810	S6082735	ENSSSCG00000008347	ENSSSCG00000008347	3	77362286	77369555	0.869487	0.0915212	90.2572	2.09e-21	1.36e-14	cis
374	ASGA0030033	ss131315147	6	146304375	S6666744	ENSSSCG00000029633	USP24	6	145323643	145450640	-0.829845	0.104644	62.8875	2.19e-15	1.59e-14	cis
408	DRGA0017596	ss478939215	10	72262720	S32812527	ENSSSCG00000029699	AKR1E2	10	72108981	72122113	0.629798	0.0820046	58.9828	1.59e-14	1.59e-14	cis
53	M1GA0004309	ss131212891	3	41817352	OVR01_0070_F05	ENSSSCG00000007980	ITFG3	3	41009748	41022111	2.1077	0.148341	201.882	8.11e-46	1.61e-14	cis
105	ALGA0122547	ss131051936	6	70023840	S18557416	ENSSSCG00000003479	MFAP2	6	69920824	69928175	-1.75652	0.143458	149.919	1.81e-34	1.63e-14	cis
248	ALGA0066693	ss131465175	12	47729442	S23769471	ENSSSCG00000017791	SSH2	12	47804246	47871712	-1.08935	0.117812	85.4991	2.32e-20	1.9e-14	cis
235	ALGA0037748	ss131316611	6	154145106	S35170217	ENSSSCG00000003920	HPDL	6	153420626	153422621	0.773449	0.082464	87.9701	6.65e-21	2e-14	cis
379	ALGA0070395	ss131489978	13	61211799	S16768604	ENSSSCG00000011521	ENSSSCG00000011521	13	60422702	60441890	-0.94466	0.119354	62.6436	2.48e-15	2.02e-14	cis
413	ASGA0077607	ss131550308	17	59161329	S43134852	ENSSSCG00000007478	ATP9A	17	59377658	59514268	-0.285423	0.0373259	58.473	2.06e-14	2.06e-14	cis
364	MARC0103709	ss107890543	2	150758313	DCI01_0112_C09	ENSSSCG00000014394	RNF14	2	149776430	149797096	-0.547602	0.0683952	64.1031	1.18e-15	2.25e-14	cis
391	ASGA0036750	ss131330412	7	124795643	S35173375	ENSSSCG00000022930	C14orf129	7	124844706	124865657	0.345244	0.0441586	61.1253	5.36e-15	2.36e-14	cis
167	CASI0012011	ss478935987	9	50586679	S18361470	ENSSSCG00000030053	ARCN1	9	50815863	50842000	-1.0608	0.101518	109.189	1.48e-25	2.77e-14	cis
419	MARC0034038	ss107805965	10	26980493	S25135664	ENSSSCG00000030134	ENSSSCG00000030134	10	28305014	28307461	-0.642698	0.0845158	57.828	2.86e-14	2.86e-14	cis
361	ALGA0066628	ss131464572	12	45304676	S35172748	ENSSSCG00000017749	EVI2A	12	45370560	45375899	-1.08501	0.135271	64.3371	1.05e-15	3.02e-14	cis
384	ALGA0017128	ss131233885	3	2907655	OVRM1_0149_A11	ENSSSCG00000007577	AP5Z1	3	4281221	4293277	-0.227255	0.0288401	62.0915	3.28e-15	3.31e-14	cis
421	DRGA0017069	ss478938922	18	56141447	OVRM1_0162_B01	ENSSSCG00000016743	OGDH	18	55497954	55587971	-0.640053	0.0843866	57.5288	3.33e-14	3.33e-14	cis
392	MARC0006554	ss107830701	2	157391622	S23700477	ENSSSCG00000014450	TCOF1	2	158451903	158486259	-0.523677	0.0670392	61.0197	5.65e-15	4.14e-14	cis
193	ALGA0114704	ss131117448	6	137614146	S17514573	ENSSSCG00000023243	NFIA	6	138764544	138851088	-0.67217	0.0680657	97.5216	5.33e-23	5.11e-14	cis
382	H3GA0055033	ss131567130	8	424993	S35164209	ENSSSCG00000008675	LETM1	8	349632	375849	0.376598	0.0477374	62.2356	3.05e-15	5.47e-14	cis
371	MARC0086103	ss107869952	10	37984810	AMP01_0024_G06	ENSSSCG00000010999	SMU1	10	37653332	37683313	0.287096	0.0360841	63.3027	1.77e-15	5.51e-14	cis
139	MARC0069598	ss107850119	14	24906177	S17526927	ENSSSCG00000009742	ENSSSCG00000009742	14	24875186	24913201	0.657625	0.0587183	125.432	4.09e-29	5.58e-14	cis
257	SIRI0001137	ss478944781	18	25027827	ADR01_0030_G12	ENSSSCG00000016618	CPED1	18	27260302	27540733	0.907072	0.0990899	83.7963	5.48e-20	6.16e-14	cis
322	ASGA0103481	ss131074009	6	18273845	S18553851	ENSSSCG00000002812	KIFC3	6	17719919	17751388	-1.04149	0.123781	70.7949	3.96e-17	6.83e-14	cis
434	ASGA0047375	ss131420584	10	33220686	S38481616	ENSSSCG00000010954	ENSSSCG00000010954	10	33136193	33141504	0.510827	0.0682861	55.9606	7.39e-14	7.39e-14	cis
173	MARC0033594	ss107807137	2	125384943	S19548031	ENSSSCG00000014223	ENSSSCG00000014223	2	125144505	125336545	0.583306	0.056554	106.381	6.08e-25	7.42e-14	cis
330	ALGA0107287	ss131097138	13	215697149	S23759506	ENSSSCG00000025821	ENSSSCG00000025821	13	215572917	215639734	0.628821	0.0752641	69.8036	6.55e-17	7.47e-14	cis
274	INRA0022517	ss478941512	6	137401657	S6055619	ENSSSCG00000003814	EFCAB7	6	137259293	137316747	-0.856445	0.0962725	79.1397	5.79e-19	7.57e-14	cis
412	ALGA0069288	ss131487028	13	30873494	S18355129	ENSSSCG00000011308	KIAA1143	13	30802226	30809867	0.967337	0.126427	58.5435	1.99e-14	7.59e-14	cis
438	ASGA0012975	ss131216263	3	3082378	S23695204	ENSSSCG00000007545	GET4	3	662278	674513	-0.741898	0.0992806	55.8419	7.85e-14	7.85e-14	cis
241	ASGA0083033	ss131097570	9	6476851	TCH01_0089_A01	ENSSSCG00000014791	RRM1	9	6818049	6840330	-0.296165	0.03177	86.9028	1.14e-20	8e-14	cis
37	ALGA0043563	ss131363699	7	96646705	S46878883	ENSSSCG00000002285	GPHN	7	96902546	97222777	0.762277	0.0511336	222.235	2.94e-50	8.14e-14	cis
370	INRA0011961	ss478940671	4	148835	S35170013	ENSSSCG00000005899	MFSD3	4	384712	387226	0.313786	0.0394119	63.389	1.7e-15	8.29e-14	cis
369	DRGA0011732	ss120027311	12	36343574	S23767528	ENSSSCG00000020962	DYNLL1	12	35383129	35390288	-0.616788	0.077459	63.4056	1.68e-15	1.03e-13	cis
445	ALGA0037549	ss131315203	6	146361097	S6666744	ENSSSCG00000029633	USP24	6	145323643	145450640	1.16266	0.156411	55.255	1.06e-13	1.06e-13	cis
449	ASGA0022554	ss131244729	4	130096807	S6083427	ENSSSCG00000006874	PALMD	4	129940634	129991123	0.7232	0.097577	54.9316	1.25e-13	1.25e-13	cis
307	MARC0083062	ss107866424	7	37197030	ITT01_0089_G11	NA	SAYSD1	7	39641913	39642184	-0.505644	0.059121	73.1486	1.2e-17	1.26e-13	cis
243	ASGA0016470	ss131231066	3	129178898	LVR01_0028_B12	ENSSSCG00000008617	FAM49A	3	129216701	129316886	0.702336	0.075671	86.1451	1.67e-20	1.3e-13	cis
411	H3GA0032918	ss131474931	12	460221	S40016934	ENSSSCG00000017140	ENSSSCG00000017140	12	1597481	1601615	0.384107	0.0501214	58.7297	1.81e-14	1.44e-13	cis
178	MARC0110411	ss107808889	13	198528122	S20116232	ENSSSCG00000012022	APP	13	199291020	199568630	0.547284	0.0537254	103.769	2.27e-24	1.56e-13	cis
454	ASGA0039671	ss131376592	8	121558064	LVRM1_0180_E07	ENSSSCG00000009144	AGXT2L1	8	121603073	121621976	1.20903	0.163843	54.4528	1.59e-13	1.59e-13	cis
335	ALGA0113767	ss131570073	18	7291838	ADR01_0010_C12	ENSSSCG00000016465	TMEM139	18	7211800	7214244	-0.620216	0.0746456	69.0363	9.67e-17	1.66e-13	cis
181	ASGA0032627	ss131344858	7	37026669	OVRM1_0071_G01	NA	RNF8	7	37836077	37874570	-1.58889	0.1566	102.945	3.45e-24	1.68e-13	cis
211	INRA0029827	ss478942047	8	55332803	S31114927	ENSSSCG00000026079	TKTL2	8	55454044	55455881	-0.984676	0.101481	94.1486	2.93e-22	2.03e-13	cis
416	MARC0089576	ss107873924	3	109118738	S18557155	ENSSSCG00000008495	PRKD3	3	109443446	109545346	-0.325991	0.0427863	58.0497	2.56e-14	2.04e-13	cis
461	M1GA0006282	ss131237993	4	113676490	S19542291	ENSSSCG00000006735	PTGFRN	4	113709121	113799227	-0.908639	0.123791	53.8769	2.13e-13	2.13e-13	cis
280	ASGA0021172	ss131276236	4	104999962	S46879939	ENSSSCG00000006627	ZNF687	4	107151530	107211733	-0.676437	0.0764839	78.2194	9.22e-19	2.51e-13	cis
465	MARC0110056	ss107801899	19	16543737	S35165504	ENSSSCG00000012157	PHKA2	19	16491728	16573689	0.845433	0.115623	53.465	2.63e-13	2.63e-13	cis
443	ASGA0037266	ss131334318	7	131088266	PTG01_0101_G07	ENSSSCG00000002520	ENSSSCG00000002520	7	128642764	128656947	0.479338	0.0644468	55.3198	1.02e-13	2.64e-13	cis
427	ALGA0074682	ss131516166	14	6905056	S35325625	ENSSSCG00000009614	FAM160B2	14	6795875	6812635	0.435606	0.0577771	56.8428	4.72e-14	2.65e-13	cis
462	ASGA0077005	ss131548070	17	46340608	S46875921	ENSSSCG00000007342	RPRD1B	17	46507980	46564499	0.635731	0.0866289	53.8544	2.16e-13	2.89e-13	cis
90	MARC0020400	ss107904566	7	65257522	S23701196	ENSSSCG00000001922	ARIH1	7	65167884	65205814	1.35675	0.106912	161.047	6.68e-37	2.98e-13	cis
209	ALGA0040695	ss131347041	7	40821762	S46878463	ENSSSCG00000026741	TBCC	7	43248740	43249774	-1.29518	0.133063	94.7422	2.17e-22	2.98e-13	cis
409	H3GA0054187	ss131078395	9	30292332	S34517747	ENSSSCG00000014955	MRE11A	9	30329023	30388681	-0.753743	0.0981836	58.9343	1.63e-14	3.15e-13	cis
344	M1GA0013802	ss131415450	10	16018216	S19537081	ENSSSCG00000010849	WDR26	10	15136566	15179564	0.799339	0.0971718	67.6677	1.94e-16	3.18e-13	cis
470	ALGA0099918	ss131562586	19	110250748	S17515531	ENSSSCG00000030936	ENSSSCG00000030936	19	109585808	109620212	1.06992	0.146836	53.0929	3.18e-13	3.18e-13	cis
112	INRA0049897	ss478943515	15	106595537	PBL01_0014_A06	ENSSSCG00000016041	ASNSD1	15	105299264	105309294	-1.52727	0.128391	141.5	1.25e-32	3.28e-13	cis
277	H3GA0021846	ss131355792	7	58436285	HTMT1_0092_C08	ENSSSCG00000025905	FAM103A1	7	57435039	57441537	0.935106	0.105186	79.0321	6.11e-19	3.3e-13	cis
356	MARC0009178	ss107832285	7	28014685	PBL01_0004_D04	ENSSSCG00000001433	PPT2	7	28009239	28025799	-0.518054	0.0639474	65.6302	5.44e-16	3.46e-13	cis
407	ASGA0019472	ss131260845	4	42766642	S46879561	ENSSSCG00000006089	PTDSS1	4	43479298	43554464	0.741082	0.0964896	58.989	1.59e-14	3.48e-13	cis
475	INRA0053407	ss478943756	17	32909165	S17527177	ENSSSCG00000007115	THBD	17	34274132	34277761	-1.20219	0.165375	52.8453	3.61e-13	3.61e-13	cis
340	ALGA0098803	ss131558608	18	56288763	UTR01_0089_B05	ENSSSCG00000016760	C7orf25	18	56949301	56951586	-0.431743	0.0523069	68.1293	1.53e-16	3.67e-13	cis
468	ALGA0070395	ss131489978	13	61211799	S17525826	ENSSSCG00000011521	PDZRN3	13	60422702	60441890	-1.05204	0.14414	53.2712	2.91e-13	3.72e-13	cis
256	ALGA0100636	ss131086779	13	176507154	S40040518	ENSSSCG00000027432	NSUN3	13	176447368	176506890	0.831456	0.0908224	83.8094	5.45e-20	4.06e-13	cis
108	ASGA0106258	ss131564251	1	81902314	S23689973	ENSSSCG00000004371	ENSSSCG00000004371	1	81996299	82061659	1.33655	0.111219	144.413	2.89e-33	4.94e-13	cis
393	M1GA0005009	ss131234335	3	141411202	S50167403	ENSSSCG00000024665	TRAPPC12	3	140472790	140565196	-0.832001	0.106699	60.803	6.31e-15	4.98e-13	cis
418	MARC0089292	ss107873670	9	135707936	S35165545	ENSSSCG00000015540	MR1	9	134637147	134643117	1.10187	0.14474	57.9539	2.68e-14	5.03e-13	cis
269	ALGA0019649	ss131219520	3	72218887	S18261757	ENSSSCG00000008293	DGUOK	3	72209382	72245866	-0.801903	0.0891347	80.9375	2.33e-19	5.05e-13	cis
483	ASGA0097751	ss131058318	17	46180885	S46875926	ENSSSCG00000030835	BLCAP	17	46039731	46049992	0.571332	0.0791511	52.103	5.27e-13	5.27e-13	cis
459	H3GA0056013	ss131060464	12	25021672	S23758137	ENSSSCG00000017524	CDK5RAP3	12	24044541	24054025	-0.593747	0.0808201	53.9715	2.03e-13	5.67e-13	cis
397	ALGA0114359	ss131116533	8	5922809	S26722436	ENSSSCG00000008732	ENSSSCG00000008732	8	5751453	5761789	-0.291811	0.037602	60.2257	8.46e-15	6.53e-13	cis
296	ALGA0040220	ss131343774	7	34776047	S46877982	ENSSSCG00000001504	WDR46	7	34148893	34157078	-0.685039	0.0785873	75.9846	2.86e-18	6.71e-13	cis
113	ALGA0009024	ss131148535	1	279218398	S23213294	ENSSSCG00000005429	TMEM38B	1	276767826	276818432	-0.799524	0.0673804	140.798	1.78e-32	7.07e-13	cis
251	ASGA0096722	ss131055661	6	137218917	S35164848	ENSSSCG00000003812	PGM1	6	137171271	137233581	-0.313238	0.0340043	84.8557	3.21e-20	7.3e-13	cis
210	ALGA0042129	ss131355720	7	58255479	S46878331	ENSSSCG00000001801	BTBD2	7	57365867	57412706	0.559661	0.0575109	94.6998	2.22e-22	7.68e-13	cis
354	DBWU0001071	ss71868829	2	149151331	S18547288	ENSSSCG00000014387	DIAPH1	2	149363258	149473748	-0.63358	0.078046	65.9024	4.74e-16	7.74e-13	cis
485	ASGA0035431	ss131321235	7	100899039	S46878835	ENSSSCG00000002349	ACOT4	7	102786805	102791429	-1.38238	0.191796	51.9489	5.7e-13	8.9e-13	cis
380	INRA0038774	ss478942476	12	20865946	PTG01_0030_C10	ENSSSCG00000017420	CNP	12	21047673	21055845	-0.587727	0.0744426	62.3316	2.9e-15	8.95e-13	cis
493	ASGA0054696	ss131463989	12	44114283	S16764444	ENSSSCG00000017745	UTP6	12	44850355	44878534	-0.663455	0.0931204	50.7615	1.04e-12	1.04e-12	cis
200	ASGA0089881	ss131037469	15	93358457	S16514455	ENSSSCG00000015996	RBM45	15	93330063	93352165	-1.198	0.122018	96.3965	9.4e-23	1.06e-12	cis
115	ALGA0115981	ss131121120	1	248650854	S39789298	ENSSSCG00000029150	ENSSSCG00000029150	1	248680702	248828200	1.56551	0.132322	139.975	2.7e-32	1.08e-12	cis
404	ASGA0046792	ss131416167	10	18347386	S35164611	ENSSSCG00000010874	ADSS	10	19583685	19606684	0.389167	0.0504962	59.3957	1.29e-14	1.16e-12	cis
285	ALGA0109856	ss131566720	6	18120901	S35167544	ENSSSCG00000002799	CNOT1	6	18405764	18476092	-0.655051	0.074266	77.7984	1.14e-18	1.18e-12	cis
297	ALGA0000864	ss131177769	11	22707270	S26718660	ENSSSCG00000009425	ENSSSCG00000009425	11	23596294	23612203	-0.512401	0.0589565	75.5364	3.59e-18	1.24e-12	cis
415	H3GA0030898	ss131456585	11	1263492	PTG01_0066_D07	ENSSSCG00000009283	TNFRSF19	11	1860878	1955969	-0.579383	0.0759733	58.158	2.42e-14	1.25e-12	cis
497	H3GA0019446	ss131338792	7	2494695	S35168564	ENSSSCG00000020758	NQO2	7	1825487	1829263	-0.418257	0.0588563	50.501	1.19e-12	1.26e-12	cis
399	MARC0096708	ss107883244	3	3668401	S35166540	ENSSSCG00000007577	ENSSSCG00000007577	3	4281221	4293277	0.648194	0.0837391	59.9175	9.89e-15	1.33e-12	cis
448	M1GA0002408	ss131187925	2	5984348	OVR01_0009_D08	ENSSSCG00000013003	ZNHIT2	2	6207436	6208686	-0.293326	0.0395465	55.0154	1.2e-13	1.34e-12	cis
132	ASGA0099650	ss131063478	2	29115937	S35170231	ENSSSCG00000024791	CD59	2	29777110	29788272	0.535439	0.0470152	129.701	4.76e-30	1.4e-12	cis
191	MARC0058188	ss107835195	2	139847630	S35172647	ENSSSCG00000014272	ACSL6	2	139569016	139615029	0.770289	0.0777387	98.1821	3.82e-23	1.4e-12	cis
25	MARC0013965	ss107897449	2	82850984	S17516481	ENSSSCG00000029179	HIGD2A	2	83138471	83139723	3.94955	0.256882	236.389	2.41e-53	1.41e-12	cis
333	ALGA0061277	ss131438299	11	20953383	S35165438	ENSSSCG00000009407	ENSSSCG00000009407	11	20991647	21011979	0.482049	0.0578428	69.4519	7.83e-17	1.56e-12	cis
498	M1GA0015850	ss131459960	12	5078288	S35171733	ENSSSCG00000017190	EXOC7	12	5235958	5258809	-0.265818	0.0374087	50.4921	1.2e-12	1.57e-12	cis
376	ASGA0012507	ss131206500	2	146488537	S40516060	ENSSSCG00000014364	ANKHD1	2	148109886	148241940	0.467962	0.0590454	62.8129	2.27e-15	1.61e-12	cis
360	ASGA0046593	ss131435585	10	14647576	S40094976	ENSSSCG00000025290	ZNF596	10	14958196	14966579	0.693107	0.0863903	64.368	1.03e-15	1.62e-12	cis
337	MARC0004485	ss107812603	2	155208865	S31101791	ENSSSCG00000027499	ENSSSCG00000027499	2	155004687	155016247	-0.546202	0.0657545	69.0011	9.84e-17	1.71e-12	cis
338	ASGA0021314	ss131277072	4	107121705	S38481264	ENSSSCG00000027091	OAZ3	4	106463085	106466845	1.06057	0.12799	68.664	1.17e-16	1.9e-12	cis
428	ASGA0067012	ss131503237	14	140638720	S46877094	ENSSSCG00000010687	INPP5F	14	141102995	141195800	0.512174	0.0680039	56.7241	5.01e-14	2.37e-12	cis
312	ASGA0105202	ss131568330	12	55918933	S35165965	ENSSSCG00000017934	CLDN7	12	54826388	54828678	-0.863579	0.101326	72.6371	1.56e-17	2.43e-12	cis
479	MARC0029738	ss107801346	3	11096984	S29981929	ENSSSCG00000027890	RASA4	3	9665416	9690384	0.40982	0.056535	52.5475	4.2e-13	2.5e-12	cis
310	H3GA0025969	ss131414493	9	2673481	S35167163	ENSSSCG00000014626	HPX	9	3946381	3955253	-0.737247	0.0863254	72.9372	1.34e-17	2.51e-12	cis
131	DIAS0004585	ss478938271	5	24041995	LVRM1_0056_B08	NA	LDLR	5	24099870	24105567	-1.47153	0.129092	129.939	4.23e-30	2.6e-12	cis
166	M1GA0004309	ss131212891	3	41817352	S35173694	ENSSSCG00000008002	NARFL	3	41428516	41435243	0.623999	0.0594784	110.065	9.48e-26	2.99e-12	cis
500	ASGA0048312	ss131426498	10	58132427	S35165775	ENSSSCG00000011079	PIP4K2A	10	57880200	58064685	0.517923	0.0731748	50.0964	1.46e-12	3e-12	cis
403	M1GA0013436	ss131412094	9	151026914	S35172238	ENSSSCG00000022009	DDC	9	150076905	150234100	-0.430481	0.0558454	59.4202	1.27e-14	3.15e-12	cis
109	ALGA0011073	ss131161252	1	310131835	S35171226	ENSSSCG00000005777	TXNL4A	1	310124469	310140583	1.29119	0.107738	143.63	4.28e-33	3.35e-12	cis
417	ASGA0010109	ss131186895	2	43640095	OVRM1_0185_H10	ENSSSCG00000013349	HTATIP2	2	41963507	41980418	0.874221	0.114806	57.9851	2.64e-14	3.45e-12	cis
238	ALGA0027840	ss131239696	4	117087163	S35171643	ENSSSCG00000006763	BCL2L15	4	116879922	116887481	-0.736061	0.0786431	87.6005	8.01e-21	3.47e-12	cis
432	H3GA0046180	ss131533100	16	21103277	S23775346	ENSSSCG00000016836	NADKD1	16	22523649	22574196	0.61573	0.0820097	56.3702	6e-14	3.79e-12	cis
234	DIAS0004649	ss478938300	7	37109781	S46877920	ENSSSCG00000001569	C6orf89	7	37451398	37483062	-0.530648	0.0565487	88.0578	6.36e-21	3.96e-12	cis
192	ALGA0040847	ss131348274	7	42805399	S35164446	ENSSSCG00000001638	MRPS10	7	42774305	42785298	0.435086	0.0440168	97.7042	4.86e-23	4.06e-12	cis
520	MARC0101910	ss107888667	13	207305223	S19545467	ENSSSCG00000023674	SON	13	206972801	207003183	-0.367282	0.0529636	48.0888	4.07e-12	4.07e-12	cis
463	ALGA0052365	ss131388621	9	38243270	S17524637	ENSSSCG00000030565	ENSSSCG00000030565	9	39464926	39841255	0.489947	0.0668154	53.7705	2.25e-13	4.09e-12	cis
521	M1GA0026119	ss131040011	6	4085044	S35167297	ENSSSCG00000002669	CRISPLD2	6	4412902	4460433	0.47499	0.0685357	48.0324	4.19e-12	4.19e-12	cis
507	MARC0011893	ss107879623	9	11670612	S48803428	ENSSSCG00000014882	RSF1	9	13281076	13351651	0.68224	0.0972792	49.1852	2.33e-12	4.22e-12	cis
446	ALGA0105044	ss131090944	2	6308949	S35170012	ENSSSCG00000012993	SLC25A45	2	5984015	5990284	0.31214	0.0420228	55.1733	1.1e-13	4.46e-12	cis
410	ALGA0094454	ss131546012	17	36688966	S40667283	ENSSSCG00000007143	MAVS	17	36195472	36210175	0.537846	0.0701333	58.8123	1.73e-14	4.48e-12	cis
476	H3GA0053744	ss131122247	18	9218233	S34507749	ENSSSCG00000016498	MKRN1	18	9833912	9859171	1.2352	0.170225	52.6539	3.98e-13	4.71e-12	cis
505	ASGA0101536	ss131068705	15	154285911	S18557875	ENSSSCG00000020790	ENSSSCG00000020790	15	153946104	153950517	-0.498739	0.0709518	49.4104	2.08e-12	5.28e-12	cis
299	H3GA0026558	ss131405016	9	12597824	S35166923	ENSSSCG00000014878	PAK1	9	12979527	13124092	-0.689464	0.0795231	75.1688	4.32e-18	5.46e-12	cis
455	CASI0012630	ss478936005	4	103960092	S46880010	ENSSSCG00000006535	PMVK	4	103634253	103646149	-0.480491	0.0651567	54.3816	1.65e-13	5.89e-12	cis
490	ASGA0060787	ss131515792	14	6623195	S35171591	ENSSSCG00000009612	DOK2	14	6618168	6622585	-0.696244	0.0976229	50.8651	9.89e-13	6.28e-12	cis
530	H3GA0015158	ss131279944	5	2021416	S35171606	ENSSSCG00000000955	TBC1D22A	5	111953	312730	-0.724658	0.105462	47.2144	6.36e-12	6.36e-12	cis
533	ASGA0035604	ss131322521	7	105663078	S46878796	ENSSSCG00000002396	GSTZ1	7	106553043	106564932	-1.20468	0.175396	47.1741	6.5e-12	6.5e-12	cis
341	ALGA0095436	ss131549052	17	52412627	S21656173	ENSSSCG00000007387	ENSSSCG00000007387	17	53140554	53142571	-0.660627	0.0800663	68.079	1.57e-16	7.8e-12	cis
481	ASGA0091202	ss131040848	5	72574879	S20116525	ENSSSCG00000000774	USP18	5	72536455	72596714	-0.576894	0.0796134	52.5073	4.29e-13	7.98e-12	cis
264	ASGA0020720	ss131273191	4	96479166	S46880131	ENSSSCG00000023091	PEX19	4	98087329	98097607	0.441728	0.0489114	81.5626	1.7e-19	8.31e-12	cis
348	ASGA0021991	ss131240956	4	119825713	S46879825	ENSSSCG00000006789	ATP5F1	4	119078679	119090067	0.192991	0.0235736	67.0225	2.68e-16	8.75e-12	cis
261	H3GA0037102	ss131492798	13	98489132	S35173386	ENSSSCG00000027459	RNF13	13	98089279	98228641	-0.75332	0.0830198	82.3371	1.15e-19	8.9e-12	cis
489	ALGA0045048	ss131328051	7	120699086	OVR01_0075_G12	ENSSSCG00000002456	CHGA	7	120954018	120966278	0.620843	0.0869846	50.9423	9.51e-13	9.48e-12	cis
254	MARC0062445	ss107841344	8	78139463	S35170400	ENSSSCG00000008980	SCARB2	8	76034114	76105880	-0.926606	0.100922	84.2978	4.26e-20	9.51e-12	cis
358	MARC0074786	ss107856872	11	18588310	S15981694	ENSSSCG00000022623	ENSSSCG00000022623	11	18866090	18916064	0.624937	0.077719	64.6574	8.91e-16	9.56e-12	cis
435	ASGA0025790	ss131288503	5	64702426	LNG01_0044_A11	ENSSSCG00000000649	CLEC1A	5	64521285	64540040	-0.8161	0.109122	55.9327	7.5e-14	1.08e-11	cis
367	ASGA0080428	ss131558906	18	58926188	S35164942	ENSSSCG00000016772	VPS41	18	60565755	60730263	-0.438133	0.0549055	63.6766	1.47e-15	1.1e-11	cis
473	ALGA0019661	ss131219672	3	72986757	S35167670	ENSSSCG00000008304	C2orf76	3	72750855	72755476	0.181757	0.0249813	52.936	3.45e-13	1.1e-11	cis
219	ASGA0025075	ss131281946	5	23079108	S31134054	ENSSSCG00000000399	TIMELESS	5	23306962	23332964	0.795756	0.0826907	92.6075	6.38e-22	1.15e-11	cis
536	MARC0006578	ss107821407	13	208119328	S50169540	ENSSSCG00000012049	KCNE1	13	207880013	207880402	0.856061	0.124748	47.0916	6.77e-12	1.15e-11	cis
373	ASGA0012476	ss131206358	2	146108194	S40461073	ENSSSCG00000029125	FAM13B	2	145684311	145752899	0.68477	0.0861807	63.1348	1.93e-15	1.16e-11	cis
526	ALGA0066299	ss131462434	12	40217729	S35171022	ENSSSCG00000023186	CA4	12	39632792	39642292	-0.483499	0.0699101	47.8311	4.65e-12	1.16e-11	cis
414	ALGA0029117	ss131246908	4	135083935	S46880174	ENSSSCG00000006893	BCAR3	4	135280375	135321500	-0.31659	0.0414555	58.3218	2.23e-14	1.17e-11	cis
528	ASGA0049816	ss131435653	11	12012805	S23768582	ENSSSCG00000024635	ENSSSCG00000024635	11	12264417	12281396	0.664229	0.0963808	47.4958	5.51e-12	1.17e-11	cis
224	INRA0039954	ss478942511	13	33219455	OVRM1_0092_B09	ENSSSCG00000011329	CCDC12	13	33067121	33120110	0.412447	0.0432439	90.9673	1.46e-21	1.22e-11	cis
252	INRA0026117	ss478941696	7	61521337	S35166530	ENSSSCG00000001861	FBXO22	7	60872455	60876382	0.770421	0.0836511	84.8228	3.26e-20	1.27e-11	cis
464	M1GA0015870	ss131461803	12	5256076	S35166297	ENSSSCG00000017208	SLC25A19	12	5824120	5835897	-0.38369	0.0523345	53.7507	2.28e-13	1.32e-11	cis
474	MARC0007270	ss107817147	10	37039997	S18282381	ENSSSCG00000027428	ENHO	10	36432756	36433507	0.409054	0.0562629	52.8588	3.58e-13	1.33e-11	cis
515	MARC0036343	ss107809162	8	2660140	S20116545	ENSSSCG00000027178	ENSSSCG00000027178	8	3060886	3103162	0.473974	0.0680477	48.5157	3.28e-12	1.45e-11	cis
534	ASGA0099449	ss131062928	12	16548593	S39787056	ENSSSCG00000017279	ENSSSCG00000017279	12	14918934	14955053	0.850084	0.123811	47.1415	6.6e-12	1.5e-11	cis
244	ASGA0089710	ss131037076	3	34294030	S23760447	ENSSSCG00000024488	ENSSSCG00000024488	3	33043721	33064367	1.6477	0.17789	85.7932	2e-20	1.51e-11	cis
287	MARC0099947	ss107886493	13	20069775	S35173082	ENSSSCG00000021977	GPD1L	13	20616343	20666658	0.351716	0.0399567	77.4829	1.34e-18	1.62e-11	cis
426	ALGA0096293	ss131551824	17	64867909	S40834168	ENSSSCG00000007503	RAE1	17	64916086	64932168	0.308437	0.040881	56.9234	4.53e-14	1.62e-11	cis
529	ALGA0069439	ss131487476	13	35291988	S35173199	ENSSSCG00000011409	NPRL2	13	36009248	36012373	-0.272832	0.0396171	47.4269	5.71e-12	1.65e-11	cis
176	ALGA0043522	ss131363504	7	95983910	S35167526	ENSSSCG00000002283	FUT8	7	95851228	96101112	-0.633168	0.0617159	105.255	1.07e-24	1.66e-11	cis
279	DRGA0000202	ss120022766	1	21677270	S31102347	ENSSSCG00000004120	SHPRH	1	21856692	21937117	-1.00149	0.11301	78.5353	7.86e-19	1.81e-11	cis
523	ALGA0095529	ss131549357	17	54053115	S35166667	ENSSSCG00000007383	TOMM34	17	52848280	52901307	0.629119	0.0908574	47.9452	4.38e-12	1.81e-11	cis
153	MARC0047566	ss107823551	7	94809941	LVRM1_0151_D10	ENSSSCG00000002269	MTHFD1L	7	94832631	94894977	-0.667165	0.0622537	114.851	8.48e-27	1.82e-11	cis
450	ASGA0090006	ss131037813	3	135651474	S23762855	ENSSSCG00000026161	ENSSSCG00000026161	3	134012080	134083889	-0.42553	0.0574608	54.8426	1.31e-13	1.88e-11	cis
228	ASGA0094732	ss131050090	15	44818541	S39895526	ENSSSCG00000029990	ENSSSCG00000029990	15	43346318	43357071	0.96884	0.102092	90.0575	2.31e-21	1.93e-11	cis
349	MARC0093662	ss107876792	4	133614059	S46880191	ENSSSCG00000006885	ALG14	4	134085867	134202787	-0.47556	0.0581872	66.7969	3.01e-16	1.95e-11	cis
559	INRA0016470	ss478941139	4	118211882	S40263306	ENSSSCG00000006780	ENSSSCG00000006780	4	117972643	117990368	0.727578	0.108489	44.9769	1.99e-11	1.99e-11	cis
215	MARC0049189	ss107825400	6	50364492	ITT01_0026_E10	ENSSSCG00000022906	ENSSSCG00000022906	6	51715382	51723174	0.594233	0.0613478	93.8242	3.45e-22	2.03e-11	cis
501	ALGA0121183	ss131082486	5	8192988	S35171817	ENSSSCG00000026108	CDC42EP1	5	7802439	7811135	-0.440235	0.0622485	50.0163	1.52e-12	2.18e-11	cis
401	ALGA0095518	ss131549322	17	53996435	S39914158	ENSSSCG00000028487	ENSSSCG00000028487	17	53452554	53459414	-0.355033	0.0460447	59.4536	1.25e-14	2.32e-11	cis
531	ASGA0080907	ss131560452	19	22009202	S46875803	ENSSSCG00000012181	PDK3	19	21997037	22067142	-0.433062	0.0630402	47.1915	6.44e-12	2.34e-11	cis
532	M1GA0013736	ss131434808	10	12462966	S35173930	ENSSSCG00000010835	AIDA	10	13586602	13621298	-0.40167	0.0584726	47.1882	6.45e-12	2.43e-11	cis
377	MARC0016308	ss107899594	4	100552614	S23691762	ENSSSCG00000028090	ENSSSCG00000028090	4	98692816	98694598	0.785675	0.0992218	62.7006	2.41e-15	2.46e-11	cis
119	ALGA0014033	ss131191704	2	82280603	S17509876	ENSSSCG00000014035	B4GALT7	2	81927289	81940706	1.24845	0.106438	137.578	9.01e-32	2.55e-11	cis
152	ALGA0079891	ss131521113	14	99642277	UTR01_0035_C06	ENSSSCG00000010414	CXCL12	14	99990230	100017315	-1.33524	0.12449	115.039	7.72e-27	2.57e-11	cis
394	ALGA0103930	ss131087902	17	9926558	S35165022	ENSSSCG00000007003	HGSNAT	17	9688347	9704973	-1.06389	0.136454	60.7882	6.36e-15	2.57e-11	cis
477	ALGA0107549	ss131097858	2	141622092	THY01_0111_F05	ENSSSCG00000014307	H2AFY	2	143054435	143133717	-1.18268	0.163027	52.6277	4.03e-13	2.57e-11	cis
259	ALGA0085298	ss131524632	15	55405994	S46876150	ENSSSCG00000015819	PPAPDC1B	15	55408593	55417521	0.934428	0.102857	82.5327	1.04e-19	2.61e-11	cis
225	H3GA0021993	ss131357323	7	69295387	S46878725	ENSSSCG00000001947	BRMS1L	7	69057750	69098319	0.857657	0.0900723	90.6661	1.7e-21	2.63e-11	cis
366	ASGA0016106	ss131228486	3	119006428	S19544222	ENSSSCG00000008550	ENSSSCG00000008550	3	118921990	118929221	0.397086	0.0496913	63.8569	1.34e-15	2.78e-11	cis
525	ASGA0103127	ss131073022	12	27793793	PBL01_0035_G06	ENSSSCG00000026701	PHOSPHO1	12	25384751	25385629	-0.393927	0.0569425	47.8583	4.58e-12	3.06e-11	cis
547	MARC0015234	ss107895469	11	11891740	S40060840	ENSSSCG00000024635	SPG20	11	12264417	12281396	1.03901	0.153853	45.6066	1.45e-11	3.27e-11	cis
499	ALGA0011706	ss131190741	2	7132663	S35167471	ENSSSCG00000025571	POLR2G	2	8349628	8353948	0.351822	0.0496596	50.1925	1.39e-12	3.31e-11	cis
372	DRGA0007034	ss120025511	6	157713064	S17500613	ENSSSCG00000003966	ENSSSCG00000003966	6	156392234	156398069	-0.503458	0.0633264	63.2058	1.86e-15	3.47e-11	cis
567	MARC0053855	ss107830510	15	463155	S40522989	ENSSSCG00000022011	ENSSSCG00000022011	15	3600	29467	-0.44747	0.067293	44.2168	2.94e-11	3.67e-11	cis
283	H3GA0020842	ss131344529	7	35959385	S19540233	ENSSSCG00000001539	PPARD	7	36141606	36215260	0.851141	0.0963245	78.0781	9.9e-19	3.8e-11	cis
578	INRA0022919	ss478941526	7	48748	S35173693	ENSSSCG00000027769	SERPINB6	7	1832641	1835126	0.314568	0.0476426	43.5952	4.04e-11	4.04e-11	cis
422	ASGA0067455	ss131504655	14	144870612	S18547125	ENSSSCG00000023560	METTL10	14	145686773	145706024	0.300405	0.0396104	57.5169	3.35e-14	4.09e-11	cis
223	MARC0020180	ss107904896	7	47176694	PBL01_0010_F07	NA	ENPP4	7	47257972	47259264	0.996212	0.104051	91.6674	1.03e-21	4.11e-11	cis
511	ASGA0103757	ss131027699	6	34565495	S18355035	ENSSSCG00000025912	URI1	6	35409180	35476436	-0.7069	0.101249	48.7452	2.91e-12	4.13e-11	cis
436	ALGA0065470	ss131476734	12	18740754	S40104155	ENSSSCG00000017343	GFAP	12	18700968	18711325	0.491377	0.0657122	55.9162	7.56e-14	4.38e-11	cis
516	H3GA0043533	ss131507283	14	151548846	S35164756	ENSSSCG00000024388	BNIP3	14	152194734	152204810	-0.254626	0.0366027	48.3926	3.49e-12	4.41e-11	cis
301	ASGA0059085	ss131495598	13	155736860	S18549962	ENSSSCG00000011916	ATP6V1A	13	155711286	155777818	-0.836825	0.0967813	74.7628	5.31e-18	4.61e-11	cis
586	MARC0037125	ss107810059	4	89347767	S35168111	ENSSSCG00000006309	CD247	4	91170082	91259490	0.68751	0.104627	43.1789	5e-11	5e-11	cis
550	MARC0085747	ss107867107	17	6930612	S46876120	ENSSSCG00000006985	MTMR7	17	5450598	5526272	0.404764	0.059994	45.5186	1.51e-11	5.22e-11	cis
590	ALGA0048582	ss131373580	8	93390293	S40558595	ENSSSCG00000009061	NAA15	8	93185320	93401410	-0.403955	0.0615728	43.0416	5.36e-11	5.36e-11	cis
513	ALGA0046350	ss131369671	8	9112888	S23696693	ENSSSCG00000022358	RAB28	8	8643796	8662721	-0.422946	0.0606502	48.6301	3.09e-12	5.42e-11	cis
469	H3GA0010323	ss131226358	3	113836575	S40122963	ENSSSCG00000008509	ENSSSCG00000008509	3	112970344	113064849	-0.676822	0.0928774	53.1041	3.16e-13	5.45e-11	cis
352	UMB10000108	ss478945017	7	27724510	LVRM1_0196_F07	NA	TAP1	7	29281449	29283464	0.493688	0.0606217	66.3206	3.83e-16	5.47e-11	cis
116	ASGA0092570	ss131044404	14	41600300	S24318161	ENSSSCG00000009881	OAS2	14	41196286	41208970	-1.33435	0.113036	139.35	3.69e-32	5.48e-11	cis
431	ALGA0035105	ss131319030	6	29958963	S23764992	ENSSSCG00000002831	ENSSSCG00000002831	6	28168074	28170875	0.729121	0.0970858	56.4012	5.91e-14	5.57e-11	cis
472	ASGA0069681	ss131525094	15	62445712	S46876145	ENSSSCG00000015849	TMEM66	15	62330409	62349565	0.448115	0.0615842	52.947	3.43e-13	5.96e-11	cis
308	H3GA0050895	ss131557152	18	47688976	S40414311	ENSSSCG00000016687	CHN2	18	47596367	47715301	-0.72401	0.0846721	73.1153	1.22e-17	6.5e-11	cis
597	MARC0080352	ss107863043	18	6525480	S35172611	ENSSSCG00000016430	ENSSSCG00000016430	18	5599808	5634480	0.436521	0.0668315	42.6626	6.5e-11	6.5e-11	cis
453	ALGA0120374	ss131080234	2	149809588	S35169593	ENSSSCG00000022289	PCDH1	2	149690657	149696708	0.556732	0.0752796	54.6937	1.41e-13	6.61e-11	cis
425	ASGA0063579	ss131514656	14	60447769	S46876893	ENSSSCG00000010158	TOMM20	14	60218718	60231861	0.342272	0.045316	57.0479	4.25e-14	7.03e-11	cis
554	INRA0058297	ss478944191	2	9739540	S35165086	ENSSSCG00000013087	DAK	2	9705515	9717302	-0.428472	0.0637656	45.1515	1.82e-11	7.16e-11	cis
548	ASGA0098756	ss131061097	2	11855017	OVRM1_0027_F11	ENSSSCG00000013176	TMX2	2	12863476	12874283	0.435305	0.064499	45.5493	1.49e-11	7.21e-11	cis
598	ASGA0055450	ss131470487	12	62379683	SPL01_0077_G10	ENSSSCG00000018035	PIGL	12	62343359	62381926	-0.666762	0.102159	42.5977	6.72e-11	7.52e-11	cis
602	ASGA0097732	ss131058275	6	4820304	S40241018	ENSSSCG00000002666	ENSSSCG00000002666	6	4161680	4206391	-0.469912	0.0722999	42.2433	8.06e-11	8.06e-11	cis
606	M1GA0011355	ss131333856	7	130171175	S23693357	ENSSSCG00000002550	VPS33B	7	131028040	131033988	-1.03863	0.159967	42.1557	8.43e-11	8.43e-11	cis
484	MARC0046316	ss107820881	2	2216738	S40331869	ENSSSCG00000012878	IGHMBP2	2	2751383	2774853	0.517678	0.071781	52.0117	5.52e-13	8.55e-11	cis
478	MARC0111094	ss107839947	3	133595814	S18546526	ENSSSCG00000008627	ENSSSCG00000008627	3	133981947	133990465	-0.658862	0.0908336	52.6134	4.06e-13	8.77e-11	cis
492	ALGA0065470	ss131476734	12	18740754	S38675458	ENSSSCG00000022101	BRCA1	12	20029801	20091791	0.451259	0.0633263	50.779	1.03e-12	9.73e-11	cis
245	ALGA0106209	ss131094118	3	26913735	S35169629	ENSSSCG00000024748	THUMPD1	3	26070075	26079765	-0.457073	0.0493573	85.7569	2.03e-20	9.91e-11	cis
592	M1GA0027173	ss131030821	6	2048664	S35164746	ENSSSCG00000002652	KLHDC4	6	1750798	1760656	0.471629	0.0720325	42.869	5.85e-11	1.01e-10	cis
130	ASGA0011492	ss131199894	2	122813997	S23756264	ENSSSCG00000014211	YTHDC2	2	122613341	122661220	-1.26205	0.110627	130.147	3.81e-30	1.02e-10	cis
429	MARC0051602	ss107828455	5	68525648	MLTL1_0009_F12	ENSSSCG00000024219	C12orf5	5	68266578	68280421	-0.618069	0.0820703	56.7154	5.04e-14	1.11e-10	cis
543	MARC0111600	ss107857605	12	21484960	S39910043	ENSSSCG00000028522	KRT10	12	21842637	21846419	-0.299896	0.0440271	46.3982	9.65e-12	1.12e-10	cis
565	M1GA0020100	ss131507595	14	152728075	S46877316	ENSSSCG00000010765	INPP5A	14	152709505	152869113	-0.225079	0.0337823	44.3906	2.69e-11	1.14e-10	cis
542	ALGA0070711	ss131490709	13	73023057	S40059707	ENSSSCG00000030273	ENSSSCG00000030273	13	72811828	72817304	0.486708	0.0713326	46.5545	8.91e-12	1.2e-10	cis
138	DIAS0001452	ss478937020	9	59190290	S35167027	ENSSSCG00000030017	FOXRED1	9	59028736	59036373	1.37979	0.12264	126.578	2.3e-29	1.24e-10	cis
494	H3GA0051191	ss131558631	18	56497390	S35165637	ENSSSCG00000016751	GCK	18	55903102	55918196	-0.406019	0.0569965	50.7453	1.05e-12	1.24e-10	cis
619	ALGA0115342	ss131119292	12	17271348	S35167987	ENSSSCG00000024813	MAP3K3	12	15217902	15285638	0.418714	0.0651201	41.3432	1.28e-10	1.28e-10	cis
496	DIAS0004778	ss478938378	2	9241201	S19541687	ENSSSCG00000024015	ENSSSCG00000024015	2	9247472	9263631	0.545399	0.0766128	50.6787	1.09e-12	1.42e-10	cis
623	MARC0048489	ss107821954	6	5476334	S18387589	ENSSSCG00000002684	CDH13	6	5213122	5364584	0.302304	0.047133	41.1374	1.42e-10	1.42e-10	cis
295	MARC0084158	ss107867510	14	22387201	S46876402	ENSSSCG00000009742	ULK1	14	24875186	24913201	-0.599283	0.0686468	76.2118	2.55e-18	1.43e-10	cis
456	MARC0016275	ss107899186	12	46558706	S6077155	ENSSSCG00000024626	TNFAIP1	12	46529253	46538761	0.388762	0.0527821	54.2493	1.77e-13	1.55e-10	cis
471	ASGA0072531	ss131533142	16	21331370	S43678666	ENSSSCG00000016824	RAI14	16	21107618	21337349	0.783757	0.107566	53.0902	3.19e-13	1.55e-10	cis
405	H3GA0056539	ss131028454	2	13005151	S35165464	ENSSSCG00000023379	UBE2L6	2	12987517	13002993	-0.316427	0.0411351	59.1729	1.44e-14	1.58e-10	cis
624	ASGA0085971	ss131083717	6	12567942	S35174106	ENSSSCG00000002706	ADAT1	6	11917281	11943957	0.357959	0.0558249	41.116	1.43e-10	1.58e-10	cis
568	MARC0030447	ss107801109	8	128614820	S35172510	ENSSSCG00000029813	TSPAN5	8	130843387	131031868	-0.604504	0.0910243	44.1045	3.11e-11	1.6e-10	cis
636	ALGA0105748	ss131092817	8	3350925	S35164028	ENSSSCG00000008701	LRPAP1	8	1826121	1842703	0.936366	0.146496	40.8546	1.64e-10	1.64e-10	cis
460	MARC0016275	ss107899186	12	46558706	OVR01_0096_C07	ENSSSCG00000024626	TNFAIP1	12	46529253	46538761	0.539853	0.0735173	53.9226	2.09e-13	1.72e-10	cis
275	MARC0012678	ss107884969	1	265041087	S23696853	ENSSSCG00000005343	RNF38	1	264874645	264971644	-0.874181	0.0982915	79.0989	5.91e-19	1.75e-10	cis
502	MARC0004485	ss107812603	2	155208865	OVR01_0075_E10	ENSSSCG00000014432	GRPEL2	2	157276623	157283073	0.269062	0.0380496	50.0041	1.53e-12	1.83e-10	cis
576	MARC0114765	ss107841802	8	86552815	S35165311	ENSSSCG00000030044	TMEM184C	8	86231312	86247056	-0.927002	0.140156	43.7457	3.74e-11	2.04e-10	cis
564	ASGA0012293	ss131205309	2	142495384	S32392684	ENSSSCG00000014304	SEC24A	2	142498900	142565796	0.699682	0.105003	44.4017	2.67e-11	2.12e-10	cis
546	MARC0068765	ss107848921	12	61429753	SMG01_0034_B06	ENSSSCG00000018042	SLC47A2	12	62609846	62624931	0.396666	0.0584472	46.0598	1.15e-11	2.26e-10	cis
617	H3GA0006044	ss131199338	2	12863556	OVRM1_0027_F11	ENSSSCG00000013176	TMX2	2	12863476	12874283	0.498809	0.0774925	41.4333	1.22e-10	2.39e-10	cis
589	MARC0034038	ss107805965	10	26980493	S50207550	ENSSSCG00000021650	ENSSSCG00000021650	10	28310670	28313594	-0.757856	0.115508	43.0475	5.34e-11	2.48e-10	cis
644	MARC0094494	ss107880816	10	73576230	S32812527	ENSSSCG00000029699	AKR1E2	10	72108981	72122113	-0.619368	0.0978951	40.0291	2.5e-10	2.5e-10	cis
560	DRGA0011752	ss120027536	12	39670623	S40314380	ENSSSCG00000017682	MYO19	12	39554707	39583472	0.429424	0.0642883	44.6178	2.4e-11	2.51e-10	cis
570	MARC0046612	ss107819461	12	7107299	S35169199	ENSSSCG00000017198	ACOX1	12	5468062	5485843	-0.437863	0.0660175	43.9905	3.3e-11	2.51e-10	cis
387	ASGA0002111	ss131163058	1	34926988	S36661000	ENSSSCG00000004193	ENPP1	1	35243792	35281384	-0.474023	0.060332	61.731	3.94e-15	2.52e-10	cis
647	ASGA0012981	ss131217949	3	3156750	S40154325	ENSSSCG00000007554	ENSSSCG00000007554	3	873366	879193	1.13645	0.179757	39.9695	2.58e-10	2.58e-10	cis
579	ALGA0015962	ss131202946	2	136460917	S18356365	ENSSSCG00000014264	HINT1	2	138700892	138706953	-0.304412	0.0461234	43.5593	4.11e-11	2.61e-10	cis
551	DRGA0004113	ss120026043	3	107364935	S35169826	ENSSSCG00000008481	ARHGEF33	3	107530264	107550665	-0.465034	0.0689848	45.4426	1.57e-11	2.65e-10	cis
596	MARC0085129	ss107868792	2	8363468	S35324944	ENSSSCG00000024995	C11orf83	2	8423618	8424305	-0.48442	0.0741297	42.7032	6.37e-11	2.66e-10	cis
388	ALGA0024569	ss131259719	4	37703753	S46879592	ENSSSCG00000006058	RRM2B	4	37679213	37704351	-0.834241	0.106238	61.6623	4.08e-15	2.69e-10	cis
638	ALGA0038660	ss131326477	7	12390008	S38675439	ENSSSCG00000001062	DTNBP1	7	12191535	12309282	-0.26296	0.0411804	40.7752	1.71e-10	2.85e-10	cis
281	ALGA0035330	ss131302148	6	51843873	S52895230	ENSSSCG00000003165	ENSSSCG00000003165	6	50305907	50309892	0.688338	0.0778473	78.1838	9.39e-19	3e-10	cis
558	H3GA0005672	ss131185965	2	5903796	S39797295	ENSSSCG00000012915	ENSSSCG00000012915	2	3885576	3888922	-0.462467	0.0689374	45.004	1.97e-11	3.08e-10	cis
304	ASGA0094620	ss131049832	3	24288043	S35170298	ENSSSCG00000007839	EEF2K	3	24287300	24412658	0.520798	0.0606525	73.7294	8.96e-18	3.12e-10	cis
538	M1GA0024771	ss131566782	6	39511968	S40099154	ENSSSCG00000002932	ENSSSCG00000002932	6	41156402	41184718	0.432087	0.0630518	46.9621	7.24e-12	3.16e-10	cis
654	M1GA0020080	ss131507540	14	152501112	TES01_0103_H06	ENSSSCG00000029088	MTG1	14	153754898	153767388	-0.493326	0.0784438	39.5503	3.2e-10	3.2e-10	cis
503	ASGA0044603	ss131406645	9	135580018	LVRM1_0023_H08	ENSSSCG00000015535	QSOX1	9	133595707	133637533	-0.334656	0.0473667	49.9174	1.6e-12	3.25e-10	cis
420	SIRI0001384	ss478944905	16	74231671	MLN01_0040_G07	ENSSSCG00000017066	GEMIN5	16	74198947	74246709	0.302284	0.0397789	57.7461	2.98e-14	3.3e-10	cis
641	H3GA0019560	ss131347219	7	4260965	S46879112	ENSSSCG00000026199	NRN1	7	3798438	3807156	0.721052	0.11358	40.3024	2.18e-10	3.43e-10	cis
658	ALGA0107558	ss131097874	11	86035052	S18357245	ENSSSCG00000009556	CUL4A	11	86146355	86178783	-0.90542	0.144236	39.405	3.44e-10	3.44e-10	cis
659	M1GA0018145	ss131516805	14	7363912	S26406052	ENSSSCG00000009628	KIAA1967	14	7339641	7357993	-0.502524	0.0801284	39.3315	3.58e-10	3.58e-10	cis
651	ALGA0030145	ss131286704	5	6072443	S35169600	ENSSSCG00000000078	TNRC6B	5	5297078	5431373	-0.469576	0.0745785	39.6447	3.05e-10	3.59e-10	cis
635	ALGA0023947	ss131255589	4	21762434	S46880232	ENSSSCG00000005994	SNTB1	4	19423081	19550493	0.511977	0.0800603	40.8946	1.61e-10	3.61e-10	cis
582	ALGA0113770	ss131114859	13	218194240	S19548276	ENSSSCG00000021296	ENSSSCG00000021296	13	217424357	217438220	-0.229357	0.0348324	43.3566	4.56e-11	3.65e-10	cis
645	MARC0026738	ss107911511	12	34916433	S17525904	ENSSSCG00000017640	RNF43	12	36120600	36181669	0.423531	0.0669621	40.0047	2.53e-10	4.07e-10	cis
385	ALGA0081830	ss131501936	14	135602086	S18384917	ENSSSCG00000010631	GPAM	14	133473306	133513513	0.445571	0.0565946	61.9844	3.46e-15	4.08e-10	cis
608	INRA0011961	ss478940671	4	148835	S20116664	ENSSSCG00000005918	DGAT1	4	599697	609272	-0.291968	0.0450872	41.9338	9.44e-11	4.17e-10	cis
362	ASGA0086694	ss131566168	6	75365266	PTG01_0050_B03	ENSSSCG00000003527	ENSSSCG00000003527	6	74751030	74880164	0.594933	0.0742387	64.2208	1.11e-15	4.47e-10	cis
666	H3GA0010954	ss131232992	3	134174846	SPL01_0016_D02	ENSSSCG00000008640	IAH1	3	135122405	135134212	0.261572	0.0419455	38.8876	4.49e-10	4.49e-10	cis
634	M1GA0012575	ss131399585	9	9135517	TCH01_0060_G08	ENSSSCG00000014832	DNAJB13	9	9131929	9144860	0.477237	0.0746256	40.8971	1.6e-10	4.54e-10	cis
389	ALGA0026875	ss131275170	4	102146708	S35171802	ENSSSCG00000006558	RPS27	4	104599236	104600403	0.508532	0.064766	61.6514	4.1e-15	4.6e-10	cis
668	M1GA0004763	ss131229593	3	122307662	S19540437	ENSSSCG00000008580	PTRHD1	3	121210058	121213795	0.320057	0.0513616	38.8308	4.62e-10	4.62e-10	cis
212	MARC0040505	ss107814360	9	50293805	S35173927	ENSSSCG00000015083	FXYD6	9	50266077	50268705	0.437369	0.0451289	93.9263	3.27e-22	4.68e-10	cis
643	ASGA0079359	ss131555185	18	27296714	ADR01_0030_G12	ENSSSCG00000016618	CPED1	18	27260302	27540733	0.580761	0.0916443	40.1591	2.34e-10	4.69e-10	cis
630	M1GA0025322	ss131075587	10	74315515	S35168514	ENSSSCG00000011162	LARP4B	10	75648868	75711038	0.253306	0.039566	40.987	1.53e-10	4.73e-10	cis
669	ASGA0055133	ss131467829	12	56723474	S35165404	ENSSSCG00000029679	TRAPPC1	12	55545614	55547253	-0.80466	0.129205	38.7849	4.73e-10	4.73e-10	cis
625	M1GA0011844	ss131383954	8	21404142	S40416673	ENSSSCG00000023001	ENSSSCG00000023001	8	19207126	19303275	-0.28284	0.0441085	41.1183	1.43e-10	4.97e-10	cis
522	MARC0082316	ss107865396	8	33918529	S35170501	ENSSSCG00000008799	LIMCH1	8	34048456	34405243	-0.380482	0.054941	47.9596	4.35e-12	5.12e-10	cis
642	ASGA0103619	ss131027331	2	45239849	AMP01_0028_B09	ENSSSCG00000013362	UEVLD	2	43627375	43798211	-0.592085	0.0933995	40.1864	2.31e-10	5.18e-10	cis
286	ALGA0043651	ss131364145	7	98020294	OVRM1_0204_G11	ENSSSCG00000002294	ARG2	7	97650735	97693055	-1.18435	0.134373	77.6849	1.21e-18	5.2e-10	cis
549	M1GA0016889	ss131466456	12	52061917	S35171495	ENSSSCG00000017876	CYB5D2	12	52112665	52120899	-0.44738	0.0662924	45.5434	1.49e-11	5.75e-10	cis
217	ALGA0104652	ss131089883	13	31696246	S18557371	ENSSSCG00000011312	LARS2	13	31530313	31641132	-0.747756	0.077597	92.8604	5.61e-22	6.1e-10	cis
486	ASGA0105559	ss131032494	9	7570272	S35166390	ENSSSCG00000025600	CLPB	9	7597136	7659546	-0.476949	0.066292	51.7632	6.26e-13	6.25e-10	cis
663	H3GA0043634	ss131507751	14	153786761	TES01_0103_H06	ENSSSCG00000029088	MTG1	14	153754898	153767388	0.345144	0.0552511	39.0229	4.19e-10	6.27e-10	cis
682	M1GA0002101	ss131160975	1	307326208	S18550262	ENSSSCG00000005738	RALGDS	1	306700486	306714090	0.247125	0.0400016	38.1661	6.5e-10	6.5e-10	cis
640	ALGA0016395	ss131205325	2	142568860	TCH01_0090_A11	ENSSSCG00000014304	SEC24A	2	142498900	142565796	0.577012	0.0905488	40.6073	1.86e-10	6.62e-10	cis
686	ASGA0094100	ss131048294	10	71124334	S26711473	ENSSSCG00000011131	PRKCQ	10	70509346	70658589	-0.278875	0.0451589	38.1357	6.6e-10	6.64e-10	cis
527	ASGA0090937	ss131566144	6	68797597	DCI01_0115_C04	ENSSSCG00000003451	PDPN	6	67244544	67253156	0.455337	0.0658792	47.7715	4.79e-12	6.72e-10	cis
447	ASGA0012080	ss131203902	2	139525787	S40524123	ENSSSCG00000014267	RAPGEF6	2	139027023	139128129	-1.03502	0.139362	55.1572	1.11e-13	6.81e-10	cis
524	H3GA0055128	ss131041265	12	41049051	S26391743	ENSSSCG00000017702	CCL23	12	41160877	41165234	0.676386	0.0977014	47.9279	4.42e-12	6.9e-10	cis
487	DRGA0007448	ss120015835	7	31628039	S35170693	ENSSSCG00000001476	HSD17B8	7	29753837	29756015	-0.321822	0.0449465	51.2671	8.06e-13	7.23e-10	cis
561	ALGA0029984	ss131283070	5	3730551	S35169221	ENSSSCG00000000046	CYP2D6	5	3810426	3815076	0.384977	0.0576344	44.6175	2.4e-11	7.26e-10	cis
555	DRGA0010594	ss120031372	10	63882187	S18378422	ENSSSCG00000011107	CCNY	10	63625465	63662232	0.28213	0.0419951	45.1338	1.84e-11	7.37e-10	cis
517	DIAS0003356	ss478937786	7	26812706	S35166398	ENSSSCG00000024914	CFB	7	27771732	27777630	1.1659	0.167606	48.3883	3.5e-12	7.4e-10	cis
673	MARC0002516	ss107798046	2	154828046	S50209593	ENSSSCG00000014410	SH3RF2	2	153801404	153932628	-0.333023	0.0536877	38.4769	5.54e-10	7.4e-10	cis
488	H3GA0006088	ss131203217	2	15981321	S19539421	ENSSSCG00000013249	CKAP5	2	17094654	17142309	-0.710033	0.0993319	51.0951	8.8e-13	7.64e-10	cis
633	MARC0027776	ss107798578	1	9291066	S46881275	ENSSSCG00000004058	EZR	1	10423018	10432335	-0.483961	0.0756665	40.9085	1.6e-10	7.68e-10	cis
690	MARC0023230	ss107905939	2	6376098	S17517622	ENSSSCG00000027057	SYVN1	2	6192447	6200950	-0.511323	0.0831286	37.8346	7.7e-10	7.7e-10	cis
553	ALGA0103880	ss131087745	5	80562374	S35166563	ENSSSCG00000026597	SLC38A4	5	80391398	80427093	-0.653297	0.0972215	45.154	1.82e-11	7.71e-10	cis
588	ALGA0037968	ss131340101	7	2133695	S35169180	ENSSSCG00000001000	ECI2	7	2506301	2523592	-0.303774	0.0462639	43.1137	5.16e-11	8.02e-10	cis
610	ASGA0094818	ss131050359	3	24086731	S39885761	ENSSSCG00000026686	ENSSSCG00000026686	3	24475732	24496972	0.361603	0.0559314	41.7979	1.01e-10	8.11e-10	cis
692	MARC0022542	ss107907891	6	89956690	S17517865	ENSSSCG00000027352	ENSSSCG00000027352	6	89653370	89668558	-0.261322	0.0425649	37.6919	8.28e-10	8.28e-10	cis
537	ALGA0080877	ss131499069	14	117562255	S26723070	ENSSSCG00000010484	ENSSSCG00000010484	14	115620347	115655334	0.582587	0.0849658	47.0146	7.05e-12	8.41e-10	cis
696	ASGA0106214	ss131034189	3	125592465	S35170885	ENSSSCG00000008598	RHOC	3	125745801	125748243	0.464428	0.0757004	37.6391	8.51e-10	8.51e-10	cis
698	ASGA0001510	ss131137435	1	20867366	S35170171	ENSSSCG00000004117	RAB32	1	21319300	21342216	0.701463	0.114369	37.6178	8.61e-10	8.61e-10	cis
423	DRGA0012788	ss120024257	13	108535538	S18382627	ENSSSCG00000025651	GFM1	13	106704016	106750231	-0.374354	0.049433	57.3498	3.65e-14	8.78e-10	cis
433	ASGA0001260	ss131131360	1	17256410	S46881260	ENSSSCG00000004089	RMND1	1	17207038	17262700	-0.337853	0.0451334	56.035	7.12e-14	8.85e-10	cis
237	MARC0008262	ss107844134	14	63718269	S46876867	ENSSSCG00000010184	AGT	14	64380784	64389549	0.867077	0.0926402	87.6024	8e-21	9.07e-10	cis
702	MARC0003410	ss107900868	8	3607452	S34495577	ENSSSCG00000027746	ENSSSCG00000027746	8	3117315	3119425	0.741719	0.121133	37.4934	9.17e-10	9.17e-10	cis
705	ALGA0037556	ss131315253	6	146729251	S18548934	ENSSSCG00000029698	LRRC42	6	145862151	145879058	-1.12729	0.184285	37.419	9.53e-10	9.53e-10	cis
601	INRA0056207	ss478943912	18	59625294	S23213557	ENSSSCG00000016768	MPLKIP	18	59574866	59578243	0.198436	0.0304931	42.3487	7.64e-11	9.57e-10	cis
141	ALGA0013658	ss131188982	2	49286824	TCH01_0084_F11	ENSSSCG00000013399	TEAD3	2	49852152	50007351	-1.29759	0.116007	125.114	4.8e-29	1e-09	cis
309	ASGA0065072	ss131520356	14	96324085	S46876994	ENSSSCG00000010383	WDFY4	14	97166335	97427141	0.919025	0.10759	72.9647	1.32e-17	1.01e-09	cis
332	ASGA0006516	ss131148288	1	278347457	S23213294	ENSSSCG00000005429	TMEM38B	1	276767826	276818432	0.482734	0.0578028	69.746	6.75e-17	1.04e-09	cis
664	ASGA0080257	ss131558236	18	53821231	OVRM1_0162_B01	ENSSSCG00000016743	OGDH	18	55497954	55587971	-0.559384	0.0895734	38.9998	4.24e-10	1.06e-09	cis
395	ALGA0123444	ss131064996	6	123953919	S18353806	ENSSSCG00000003772	ZZZ3	6	125864325	125945373	0.657923	0.0843874	60.7848	6.37e-15	1.07e-09	cis
574	ALGA0042042	ss131355244	7	56936530	S46878334	ENSSSCG00000001795	SH3GL3	7	56871288	57006816	-0.60278	0.090981	43.8952	3.46e-11	1.07e-09	cis
708	MARC0059531	ss107838838	10	13617528	S35174217	ENSSSCG00000010836	BROX	10	13624315	13636566	0.479439	0.0786295	37.1789	1.08e-09	1.08e-09	cis
174	ALGA0077769	ss131514528	14	59473909	S6072888	ENSSSCG00000021913	NID1	14	59423747	59427017	-1.25146	0.121673	105.791	8.19e-25	1.1e-09	cis
518	DIAS0000070	ss478936071	4	107609772	S46879893	ENSSSCG00000006697	ACP6	4	109763760	109781621	0.243807	0.035066	48.3414	3.58e-12	1.15e-09	cis
467	DRGA0007989	ss120019042	7	96716676	S46878887	ENSSSCG00000002276	PLEKHG3	7	95145028	95191677	-0.285355	0.0390624	53.3646	2.77e-13	1.26e-09	cis
452	M1GA0008519	ss131320448	6	47321053	S18548993	ENSSSCG00000003093	SYMPK	6	47400154	47443753	0.343342	0.0464112	54.728	1.38e-13	1.27e-09	cis
451	MARC0037155	ss107810123	6	37916163	SMG01_0087_H07	ENSSSCG00000002859	ANKRD27	6	38009555	38169870	-0.462612	0.0625158	54.7588	1.36e-13	1.28e-09	cis
457	DIAS0000557	ss478936412	7	43488849	S41578632	ENSSSCG00000001653	PEX6	7	43488203	43500769	0.554249	0.0753111	54.1617	1.85e-13	1.34e-09	cis
573	ALGA0029117	ss131246908	4	135083935	S46880188	ENSSSCG00000006891	GCLM	4	135017070	135032511	-0.368123	0.0555607	43.8985	3.46e-11	1.34e-09	cis
509	ALGA0108518	ss131100451	1	6986608	S40477250	ENSSSCG00000026205	ENSSSCG00000026205	1	8042045	8262315	0.537998	0.077024	48.7876	2.85e-12	1.38e-09	cis
693	H3GA0003733	ss131142853	1	247893175	SMG01_0069_G12	ENSSSCG00000029150	FXN	1	248680702	248828200	-0.829473	0.135114	37.6883	8.3e-10	1.43e-09	cis
713	MARC0028453	ss107799452	5	5515322	S35167167	ENSSSCG00000000034	TTLL12	5	3123982	3140535	0.53199	0.0879133	36.6183	1.44e-09	1.48e-09	cis
656	ASGA0096309	ss131054515	12	25155524	S50205530	ENSSSCG00000017524	CDK5RAP3	12	24044541	24054025	-0.49909	0.0794386	39.4725	3.33e-10	1.49e-09	cis
683	ASGA0011937	ss131202936	2	136416264	S23700568	ENSSSCG00000014264	HINT1	2	138700892	138706953	-0.688412	0.111448	38.1552	6.53e-10	1.51e-09	cis
458	H3GA0022346	ss131362609	7	92252007	S46878904	ENSSSCG00000002264	ST8SIA2	7	92393435	92425635	-0.67302	0.0915669	54.0231	1.98e-13	1.52e-09	cis
648	ASGA0021172	ss131276236	4	104999962	PCT01_0008_B03	ENSSSCG00000006572	NPR1	4	104855492	104870669	0.373778	0.0591938	39.8727	2.71e-10	1.53e-09	cis
716	ASGA0030273	ss131316589	6	154110204	PTG01_0008_F11	ENSSSCG00000027374	C1orf50	6	156177269	156183027	-0.347062	0.0574784	36.4589	1.56e-09	1.56e-09	cis
687	H3GA0055500	ss131048574	1	303155868	S35164948	ENSSSCG00000005663	CCBL1	1	303188689	303225560	-0.408478	0.0663219	37.9335	7.32e-10	1.59e-09	cis
667	ALGA0099376	ss131562847	19	12250158	PTG01_0023_H06	ENSSSCG00000030848	TMEM27	19	13270677	13284729	-0.453131	0.0727076	38.8408	4.6e-10	1.63e-09	cis
604	ASGA0007597	ss131155974	1	299033446	S35170109	ENSSSCG00000005587	NEK6	1	298850331	298942265	0.367315	0.0565657	42.1669	8.38e-11	1.71e-09	cis
689	ASGA0080879	ss131564134	19	16023625	S35165832	ENSSSCG00000012160	SH3KBP1	19	17137918	17492926	-0.488583	0.0794283	37.8379	7.69e-10	1.78e-09	cis
649	ASGA0021164	ss131276207	4	105030036	S22312271	ENSSSCG00000027628	IL6R	4	104198431	104250107	-0.777607	0.12319	39.8448	2.75e-10	1.9e-09	cis
482	ASGA0032514	ss131344022	7	34894773	S46877945	NA	DEF6	7	36220769	36243154	-0.704234	0.0973727	52.3069	4.75e-13	1.91e-09	cis
557	ALGA0062153	ss131443432	11	49367821	OVRM1_0072_H12	ENSSSCG00000025120	BORA	11	49565676	49594964	-0.417975	0.0622929	45.0219	1.95e-11	1.91e-09	cis
584	MARC0094795	ss107881252	12	52773511	PTG01_0101_E04	ENSSSCG00000022999	ZNF232	12	53900476	53905605	0.449107	0.0683387	43.1884	4.97e-11	1.91e-09	cis
580	M1GA0024771	ss131566782	6	39511968	DCI01_0061_B11	ENSSSCG00000025590	ZNF461	6	41195889	41206248	-0.561735	0.0851708	43.4991	4.24e-11	1.99e-09	cis
612	ALGA0030189	ss131288137	5	6557766	S46879467	ENSSSCG00000000110	PLA2G6	5	6996414	7059756	-0.274106	0.0424475	41.6998	1.06e-10	1.99e-09	cis
495	ALGA0094692	ss131546863	17	39583164	ITT01_0097_E06	ENSSSCG00000007203	CSNK2A1	17	39413841	39469624	-0.547753	0.0768997	50.7365	1.06e-12	2.02e-09	cis
621	MARC0074514	ss107856313	12	26539746	S40285579	ENSSSCG00000028776	ENSSSCG00000028776	12	26400476	26401825	0.385499	0.0599839	41.3024	1.3e-10	2.05e-09	cis
400	H3GA0020222	ss131337704	7	20985785	S46878254	ENSSSCG00000001090	ALDH5A1	7	20501783	20525997	0.43283	0.0561281	59.4666	1.24e-14	2.06e-09	cis
672	MARC0058092	ss107836113	1	2647399	UTR01_0007_A09	ENSSSCG00000004012	THBS2	1	1590789	1616464	0.288443	0.0464606	38.5436	5.35e-10	2.11e-09	cis
363	ALGA0005963	ss131129292	1	143122104	S46880594	ENSSSCG00000004713	TGM5	1	143053337	143073905	0.855621	0.106794	64.1906	1.13e-15	2.12e-09	cis
704	MARC0066797	ss107847511	6	48317509	OVR01_0033_F02	ENSSSCG00000003106	AP2S1	6	48066402	48073966	0.42842	0.0700122	37.4449	9.4e-10	2.16e-09	cis
581	ALGA0121271	ss131082748	12	19663484	S20116431	ENSSSCG00000017410	HCRT	12	20878670	20880565	-0.622427	0.0944839	43.3971	4.47e-11	2.2e-09	cis
593	MARC0074786	ss107856872	11	18588310	S40551175	ENSSSCG00000022623	CDADC1	11	18866090	18916064	0.412614	0.0630385	42.8428	5.93e-11	2.22e-09	cis
675	ALGA0034748	ss131312669	6	18982722	S23212958	ENSSSCG00000002819	ARL2BP	6	17198045	17205981	0.341224	0.0550493	38.4216	5.7e-10	2.26e-09	cis
188	ALGA0013916	ss131190713	2	61822605	S35164705	ENSSSCG00000013891	CCDC124	2	59390286	59400215	0.714617	0.0716287	99.5341	1.93e-23	2.27e-09	cis
703	ALGA0120817	ss131081504	14	96173105	S46877003	ENSSSCG00000010370	ANXA8	14	95804112	95825709	-0.581317	0.0949725	37.4654	9.3e-10	2.31e-09	cis
730	ALGA0105165	ss131091248	4	133757002	S6091656	ENSSSCG00000006878	DPYD	4	131667883	132550043	0.484224	0.0810807	35.6664	2.34e-09	2.34e-09	cis
343	ALGA0008956	ss131148075	1	276338465	S39775717	ENSSSCG00000005427	FKTN	1	276557752	276711025	-0.795707	0.0965924	67.861	1.75e-16	2.54e-09	cis
732	MARC0033989	ss107805486	5	92929305	S38479713	ENSSSCG00000000896	ENSSSCG00000000896	5	91873151	91985573	-0.716162	0.120218	35.4883	2.57e-09	2.57e-09	cis
733	ALGA0011460	ss131211507	2	3606836	S18547755	ENSSSCG00000012878	IGHMBP2	2	2751383	2774853	0.421021	0.0707037	35.4587	2.61e-09	2.61e-09	cis
229	DRGA0017500	ss478939159	2	106921556	S35173039	ENSSSCG00000014171	ERAP1	2	107133359	107167934	0.832781	0.0879365	89.6858	2.79e-21	2.62e-09	cis
709	ASGA0093070	ss131045692	3	18532471	LVRM1_0104_D08	ENSSSCG00000007745	SUMF2	3	17081261	17095321	0.491427	0.0809293	36.8729	1.26e-09	2.62e-09	cis
316	ASGA0042270	ss131386852	9	30246175	S18551481	ENSSSCG00000014958	FUT4	9	30434244	30436404	0.648295	0.0764257	71.9559	2.2e-17	2.74e-09	cis
327	ALGA0069515	ss131487710	13	37503778	ITT01_0103_G06	ENSSSCG00000023033	PARP3	13	37272323	37280834	-0.621414	0.0741424	70.2472	5.23e-17	2.75e-09	cis
741	INRA0046649	ss478943158	14	120391470	S35173335	ENSSSCG00000010541	COX15	14	120326812	120341422	-0.300151	0.0505394	35.271	2.87e-09	2.87e-09	cis
724	ALGA0038110	ss131349085	7	4855447	S23696522	ENSSSCG00000001025	DSP	7	4968322	5021221	-0.469941	0.0783648	35.9621	2.01e-09	2.92e-09	cis
540	ALGA0025313	ss131264858	4	64780020	S46879498	ENSSSCG00000006168	PEX2	4	64727532	64745314	-0.270688	0.0396031	46.7176	8.2e-12	2.96e-09	cis
615	ASGA0105202	ss131568330	12	55918933	S6032733	ENSSSCG00000017983	ENSSSCG00000017983	12	55836902	55851908	-0.441349	0.0684048	41.6285	1.1e-10	3.04e-09	cis
650	ASGA0106111	ss131033949	16	20681134	S50674927	ENSSSCG00000016823	C1QTNF3	16	20792525	20819543	0.38186	0.0606408	39.6534	3.03e-10	3.21e-09	cis
613	H3GA0031138	ss131445330	11	6007940	S17511339	ENSSSCG00000009327	ENSSSCG00000009327	11	7125533	7133000	0.672628	0.104148	41.7108	1.06e-10	3.24e-09	cis
747	ASGA0083776	ss131107490	12	5645079	S35166615	ENSSSCG00000017184	PRPSAP1	12	5047787	5078220	0.328048	0.055481	34.9613	3.36e-09	3.36e-09	cis
595	DRGA0007103	ss120018802	7	8797952	S26651395	ENSSSCG00000001041	PAK1IP1	7	7756808	7768703	0.268168	0.0410314	42.715	6.33e-11	3.39e-09	cis
715	DIAS0000700	ss478936517	2	156980351	SPL01_0043_G04	ENSSSCG00000014431	AFAP1L1	2	157208702	157273006	-0.608055	0.100583	36.5456	1.49e-09	3.48e-09	cis
749	DRGA0017138	ss478938946	19	16775540	PBL01_0079_F05	ENSSSCG00000030274	PPEF1	19	16320746	16459831	-0.321883	0.0544901	34.8948	3.48e-09	3.48e-09	cis
751	H3GA0023109	ss131327186	7	119064700	S46878960	ENSSSCG00000002445	TRIP11	7	120135532	120208209	-0.432909	0.0733741	34.8103	3.63e-09	3.63e-09	cis
197	CASI0008397	ss478935452	9	82692233	S42501055	ENSSSCG00000029515	PON3	9	82185786	82194448	-1.0885	0.110693	96.698	8.08e-23	3.75e-09	cis
424	ASGA0098174	ss131059531	6	89412649	SPL01_0023_C12	ENSSSCG00000003648	RRAGC	6	87836131	87852068	0.567782	0.0750298	57.2659	3.81e-14	3.76e-09	cis
670	MARC0028874	ss107797360	10	37326100	S42501043	ENSSSCG00000010992	AQP7	10	37361493	37376617	0.645803	0.103927	38.6141	5.16e-10	3.82e-09	cis
723	MARC0017359	ss107900941	17	42658559	S35164091	ENSSSCG00000007269	PXMP4	17	42143808	42150802	0.569033	0.094804	36.0264	1.95e-09	3.85e-09	cis
381	M1GA0010575	ss131364201	7	98259518	S46878871	ENSSSCG00000002296	RDH11	7	97722350	97759848	-0.310049	0.0392744	62.3218	2.92e-15	4.11e-09	cis
599	INRA0006883	ss478940355	1	274703468	S23764797	ENSSSCG00000005403	ENSSSCG00000005403	1	274584790	274632468	-0.4274	0.0655146	42.5591	6.86e-11	4.19e-09	cis
622	MARC0013393	ss107896071	2	19991449	S40519292	ENSSSCG00000021739	ENSSSCG00000021739	2	20061566	20211950	0.654357	0.101904	41.2332	1.35e-10	4.3e-09	cis
657	ALGA0034166	ss131299552	5	106979109	S6090709	ENSSSCG00000025095	PPP1R12A	5	106583802	106610194	-0.225078	0.0358311	39.4591	3.35e-10	4.77e-09	cis
766	ALGA0121391	ss131083073	8	144961538	S42528642	ENSSSCG00000009245	SCD5	8	144868128	145004045	0.472941	0.0808157	34.247	4.85e-09	4.85e-09	cis
386	ALGA0042503	ss131358012	7	73504747	S26734187	ENSSSCG00000026663	ENSSSCG00000026663	7	72987129	72997931	-0.55837	0.0709353	61.9611	3.5e-15	5.04e-09	cis
594	ALGA0083989	ss131530816	15	16549198	S35174184	ENSSSCG00000024023	HNMT	15	16061798	16096556	0.680551	0.104117	42.7244	6.3e-11	5.06e-09	cis
770	ASGA0023713	ss131292541	5	1385843	S35167167	ENSSSCG00000000034	TTLL12	5	3123982	3140535	0.422013	0.0722737	34.095	5.25e-09	5.25e-09	cis
681	ALGA0111445	ss131108549	12	39539889	S42501051	ENSSSCG00000017717	UNC45B	12	41508324	41542495	0.295187	0.0477574	38.2044	6.37e-10	5.32e-09	cis
519	ALGA0106691	ss131095426	3	48924957	UTR01_0099_E10	ENSSSCG00000008111	NPHP1	3	47952751	48013089	-0.393034	0.0566177	48.1899	3.87e-12	5.71e-09	cis
711	CASI0010116	ss478935860	14	140914158	S46877104	ENSSSCG00000010678	NANOS1	14	140493296	140495078	0.47223	0.0778642	36.7817	1.32e-09	5.74e-09	cis
776	ASGA0101536	ss131068705	15	154285911	S52128962	ENSSSCG00000016334	SCLY	15	152046617	152083433	-0.397483	0.0682627	33.9054	5.79e-09	5.79e-09	cis
466	ALGA0009256	ss131149817	1	283034695	S35166543	ENSSSCG00000021386	PTGR1	1	283170864	283176380	0.674635	0.0922735	53.4544	2.65e-13	5.9e-09	cis
763	ALGA0066960	ss131467355	12	55218591	MLN01_0048_B11	ENSSSCG00000027528	TMEM107	12	55867071	55872417	-0.503881	0.0858802	34.4247	4.43e-09	5.97e-09	cis
566	ASGA0025075	ss131281946	5	23079108	S35165244	NA	TMEM194A	5	24133018	24139024	-0.395526	0.0594053	44.3302	2.77e-11	6.21e-09	cis
506	ALGA0077066	ss131511875	14	41286208	S35325293	ENSSSCG00000009879	TPCN1	14	41288748	41314360	-0.636849	0.0906192	49.3892	2.1e-12	6.28e-09	cis
510	ASGA0059708	ss131480111	13	200366615	S20116232	ENSSSCG00000012022	APP	13	199291020	199568630	-0.318973	0.0456757	48.7684	2.88e-12	6.32e-09	cis
671	DIAS0002847	ss478937562	12	57411469	S17513979	ENSSSCG00000017996	DHRS7C	12	57405795	57419222	-0.263787	0.0424608	38.595	5.22e-10	6.33e-09	cis
750	ASGA0013321	ss131217713	3	10629822	S35170819	ENSSSCG00000007720	GTF2IRD1	3	11276910	11374748	-0.438497	0.0742631	34.8649	3.53e-09	6.45e-09	cis
738	MARC0093413	ss107879102	2	143610577	S40547069	ENSSSCG00000026106	TXNDC15	2	142676614	142696017	-0.686558	0.115498	35.3349	2.78e-09	6.46e-09	cis
755	H3GA0050495	ss131560005	18	20338092	S19542274	ENSSSCG00000016582	FAM71F1	18	20953313	20967789	0.208495	0.0354163	34.6565	3.93e-09	6.75e-09	cis
444	MARC0011595	ss107873810	4	35583583	S46879597	ENSSSCG00000006053	BAALC	4	36747395	36761501	-0.744244	0.100075	55.3073	1.03e-13	6.77e-09	cis
440	ALGA0043522	ss131363504	7	95983910	S35174229	ENSSSCG00000002285	GPHN	7	96902546	97222777	-0.596197	0.0799219	55.6479	8.67e-14	6.95e-09	cis
786	ALGA0123954	ss131073037	3	1780525	PBL01_0009_D07	ENSSSCG00000007568	IQCE	3	2124746	2162600	-0.348485	0.0601859	33.5259	7.03e-09	7.03e-09	cis
556	MARC0079934	ss107860673	2	26327703	S40784248	ENSSSCG00000013291	TRAF6	2	26767127	26786923	-0.583347	0.0868718	45.0917	1.88e-11	7.12e-09	cis
729	H3GA0038870	ss131497546	14	11622467	S35169291	ENSSSCG00000009666	EPHX2	14	12397750	12473597	-0.355128	0.0594414	35.6937	2.31e-09	7.14e-09	cis
775	ASGA0104384	ss131029447	2	18412152	S35164171	ENSSSCG00000013237	SPI1	2	16421197	16452507	-0.353538	0.0606684	33.9585	5.63e-09	7.17e-09	cis
552	ALGA0091047	ss131537578	16	63430482	S48830434	ENSSSCG00000021229	MAT2B	16	65096661	65112094	0.278726	0.0414234	45.2756	1.71e-11	7.32e-09	cis
655	ASGA0092282	ss131043700	1	284957476	S35164924	ENSSSCG00000005477	FKBP15	1	284601552	284640254	-0.439442	0.0698952	39.5283	3.23e-10	7.37e-09	cis
577	ALGA0110359	ss131105491	6	75417134	DCI01_0109_D09	ENSSSCG00000027659	FUCA1	6	75370048	75388917	-0.301364	0.0455664	43.7415	3.75e-11	7.65e-09	cis
313	ALGA0078003	ss131515235	14	63287807	S35169590	ENSSSCG00000010175	GNPAT	14	63871598	63904272	-0.358961	0.0422594	72.1518	1.99e-17	7.68e-09	cis
792	MARC0002353	ss107907471	6	18958985	S40443443	ENSSSCG00000002804	ENSSSCG00000002804	6	17997013	18074081	-0.476104	0.0824641	33.333	7.77e-09	7.77e-09	cis
339	H3GA0004119	ss131147367	1	269345857	S39723852	ENSSSCG00000005383	ALG2	1	269209809	269216617	-0.463653	0.0561324	68.2274	1.46e-16	7.86e-09	cis
437	H3GA0006881	ss131190969	2	60202374	S40094505	ENSSSCG00000013900	ENSSSCG00000013900	2	59195505	59212649	-0.718495	0.096141	55.8509	7.82e-14	8.52e-09	cis
406	ALGA0113319	ss131113606	2	121389974	S39967171	ENSSSCG00000026230	ENSSSCG00000026230	2	121512388	121522935	-0.715618	0.0930212	59.1832	1.44e-14	8.55e-09	cis
753	MARC0086103	ss107869952	10	37984810	S16175995	ENSSSCG00000011001	APTX	10	37724514	37837919	0.28291	0.0480149	34.7172	3.81e-09	8.59e-09	cis
616	INRA0032342	ss478942218	9	125100668	S20116724	ENSSSCG00000015481	MYOC	9	125551263	125562629	-0.408162	0.0632973	41.581	1.13e-10	8.84e-09	cis
563	ALGA0104230	ss131088758	13	23440698	S17499800	ENSSSCG00000028740	CTDSPL	13	24871055	24994231	-0.547854	0.0821317	44.4947	2.55e-11	9.01e-09	cis
801	ASGA0047195	ss131419431	10	29045919	S18386316	ENSSSCG00000010915	NAV1	10	28516672	28527911	-0.991032	0.172524	32.9972	9.23e-09	9.23e-09	cis
718	M1GA0015870	ss131461803	12	5256076	S39980336	ENSSSCG00000017187	FOXJ1	12	5211495	5216372	-0.638677	0.10604	36.2763	1.71e-09	9.86e-09	cis
805	ASGA0040427	ss131381442	8	144569598	S22280339	ENSSSCG00000009238	COQ2	8	144426539	144445997	1.00748	0.175758	32.858	9.91e-09	9.91e-09	cis
441	DIAS0004695	ss478938322	7	37531069	S18275734	ENSSSCG00000001569	C6orf89	7	37451398	37483062	-0.63575	0.0854082	55.4081	9.79e-14	1e-08	cis
737	H3GA0056642	ss131030946	12	53919874	S18555246	ENSSSCG00000017868	P2RX5	12	51642373	51706358	0.76411	0.128414	35.407	2.68e-09	1.03e-08	cis
742	ASGA0089933	ss131037615	1	281969962	ITT01_0038_H02	ENSSSCG00000005460	DNAJC25	1	283217647	283224893	0.382598	0.0645148	35.1695	3.02e-09	1.03e-08	cis
375	ALGA0042458	ss131357790	7	70975451	S6012534	ENSSSCG00000026663	C14orf126	7	72987129	72997931	-0.705648	0.0890121	62.846	2.24e-15	1.06e-08	cis
442	ALGA0039628	ss131340253	7	27373527	ITT01_0015_D05	ENSSSCG00000001341	HLA-J	7	26678624	26684662	0.768139	0.103259	55.3384	1.01e-13	1.09e-08	cis
779	ASGA0022631	ss131245292	4	131402801	S6083427	ENSSSCG00000006874	PALMD	4	129940634	129991123	-0.390461	0.0672293	33.7318	6.33e-09	1.1e-08	cis
754	H3GA0030860	ss131443211	11	219600	S35174070	ENSSSCG00000025308	N6AMT2	11	150055	193919	-0.173165	0.0294021	34.6866	3.87e-09	1.13e-08	cis
769	H3GA0008429	ss131218764	3	3118516	S35166648	ENSSSCG00000007580	WIPI2	3	4487104	4521480	0.179527	0.0307348	34.119	5.18e-09	1.16e-08	cis
665	ASGA0076985	ss131547998	17	45934694	MLN01_0018_G03	ENSSSCG00000030835	BLCAP	17	46039731	46049992	0.450526	0.0722299	38.905	4.45e-10	1.17e-08	cis
811	MARC0017907	ss107902300	6	5532868	S18549494	ENSSSCG00000029034	COX4I1	6	3453458	3459813	0.518767	0.0909578	32.5285	1.17e-08	1.17e-08	cis
694	H3GA0008060	ss131206871	2	149214534	S39833362	ENSSSCG00000014380	PCDHB3	2	148897905	148900262	0.337792	0.0550297	37.6794	8.34e-10	1.18e-08	cis
276	MARC0028530	ss107798827	14	64071283	TES01_0100_G04	ENSSSCG00000010183	COG2	14	64343142	64376887	-0.928335	0.104404	79.0636	6.01e-19	1.21e-08	cis
814	M1GA0007918	ss131290307	5	69333042	S23696732	ENSSSCG00000000738	RHNO1	5	69526435	69532789	-0.521864	0.0916745	32.4055	1.25e-08	1.25e-08	cis
699	H3GA0032360	ss131449725	11	74978970	S46877793	ENSSSCG00000022112	DOCK9	11	74997784	75158789	0.21953	0.035794	37.6154	8.62e-10	1.28e-08	cis
817	ALGA0011531	ss131185064	2	5249759	S23764000	ENSSSCG00000012965	DRAP1	2	5513474	5515508	0.312349	0.0549052	32.3632	1.28e-08	1.28e-08	cis
818	M1GA0002663	ss131196547	2	10315749	S22280145	ENSSSCG00000013085	ENSSSCG00000013085	2	9681752	9687560	-0.421606	0.0741042	32.369	1.28e-08	1.28e-08	cis
611	MARC0089437	ss107873731	7	28038768	S35169693	ENSSSCG00000021714	PRR3	7	26783027	26789695	-0.633087	0.0979529	41.7726	1.03e-10	1.31e-08	cis
727	ALGA0098737	ss131558380	18	55267497	S35169246	ENSSSCG00000016722	UBE2D1	18	53448350	53469535	0.238467	0.0398169	35.8691	2.11e-09	1.31e-08	cis
820	ALGA0083696	ss131526275	15	2009887	S23213514	ENSSSCG00000028646	MMADHC	15	1931293	1950545	-0.27312	0.0480451	32.3154	1.31e-08	1.31e-08	cis
508	MARC0026298	ss107796664	13	138212437	S23213000	ENSSSCG00000011817	CCDC50	13	138043701	138080419	-0.623267	0.0888882	49.1653	2.35e-12	1.32e-08	cis
758	DRGA0017663	ss478939246	13	25736812	S50239385	ENSSSCG00000011265	XIRP1	13	26127754	26137301	-1.01359	0.172353	34.5853	4.08e-09	1.36e-08	cis
804	H3GA0026705	ss131414660	9	17767394	S40330478	ENSSSCG00000014903	ENSSSCG00000014903	9	19327662	19360915	-0.444139	0.0773949	32.9316	9.55e-09	1.46e-08	cis
821	ALGA0103952	ss131567775	9	6244800	S35168696	ENSSSCG00000025600	ENSSSCG00000025600	9	7597136	7659546	-0.470388	0.0827485	32.3141	1.31e-08	1.49e-08	cis
784	MARC0026738	ss107911511	12	34916433	S35169699	ENSSSCG00000017624	CUEDC1	12	34965261	34990175	0.2065	0.0356354	33.5795	6.84e-09	1.57e-08	cis
828	ALGA0063219	ss131448736	11	72525988	S46877798	ENSSSCG00000009501	DZIP1	11	72009864	72063632	-0.400507	0.0707829	32.0157	1.53e-08	1.58e-08	cis
324	ASGA0063408	ss131514023	14	55466479	S35173026	ENSSSCG00000010137	RANBP1	14	55131300	55137465	-0.388199	0.0462581	70.4262	4.78e-17	1.6e-08	cis
722	DRGA0013762	ss120028291	14	28815792	S46876747	ENSSSCG00000009777	SETD8	14	31216414	31227838	-0.409845	0.0682237	36.0884	1.89e-09	1.62e-08	cis
832	DIAS0004642	ss478938294	4	118826911	S40263306	ENSSSCG00000006780	ENSSSCG00000006780	4	117972643	117990368	-0.639579	0.113279	31.8781	1.64e-08	1.64e-08	cis
752	ALGA0038022	ss131344745	7	3826074	S46879127	ENSSSCG00000000998	RPP40	7	3094490	3108404	0.217975	0.0369655	34.7711	3.71e-09	1.66e-08	cis
585	ALGA0009672	ss131152239	1	288188078	PBL01_0023_E10	ENSSSCG00000005501	TRIM32	1	288450253	288462903	0.370974	0.0564487	43.1897	4.97e-11	1.7e-08	cis
717	H3GA0014895	ss131250069	4	140791983	S39780069	ENSSSCG00000030801	ENSSSCG00000030801	4	139280329	139299776	0.50771	0.0841893	36.3678	1.63e-09	1.7e-08	cis
838	ASGA0082934	ss131096147	12	6534683	S35166841	ENSSSCG00000017232	SLC9A3R1	12	6455089	6472594	0.422144	0.0749176	31.7507	1.75e-08	1.75e-08	cis
839	ASGA0025140	ss131282432	5	25906322	S35173131	ENSSSCG00000000453	XRCC6BP1	5	24934481	24979159	0.5017	0.0890401	31.748	1.76e-08	1.76e-08	cis
780	INRA0004038	ss478939729	1	136780600	S46880644	ENSSSCG00000004656	EID1	1	136636481	136637056	0.776585	0.133718	33.7284	6.34e-09	1.77e-08	cis
778	DBWU0001014	ss106817289	9	44778920	S35164409	ENSSSCG00000015040	PTS	9	44771848	44778992	0.167659	0.0288484	33.7762	6.18e-09	1.81e-08	cis
840	ASGA0053304	ss131474582	12	13825027	S30132081	ENSSSCG00000017271	CACNG1	12	13833206	13844295	0.276491	0.0491167	31.6887	1.81e-08	1.81e-08	cis
841	ALGA0088377	ss131532533	15	151340792	LVRM1_0037_D08	ENSSSCG00000016340	ASB1	15	152382675	152398097	0.510106	0.0906199	31.6865	1.81e-08	1.81e-08	cis
756	ALGA0074254	ss131508332	14	1574421	S17514024	ENSSSCG00000021161	CKS2	14	957429	964655	0.323277	0.0549195	34.6495	3.95e-09	1.83e-08	cis
785	ASGA0013765	ss131232288	3	19779798	S35173983	ENSSSCG00000007768	STX4	3	17752489	17761997	-0.472025	0.0814563	33.58	6.84e-09	1.83e-08	cis
787	DRGA0016846	ss120016334	17	64680839	THY01_0090_G10	ENSSSCG00000007508	ENSSSCG00000007508	17	65136536	65146713	0.50971	0.0880995	33.4734	7.22e-09	1.84e-08	cis
545	M1GA0001375	ss131147321	1	269216647	S39723852	ENSSSCG00000005383	ALG2	1	269209809	269216617	0.268166	0.0394963	46.0994	1.12e-11	1.85e-08	cis
674	ALGA0027117	ss131276643	4	106041535	S35166323	ENSSSCG00000026395	TARS2	4	107910016	107923063	0.322439	0.0520089	38.4363	5.66e-10	1.86e-08	cis
809	ALGA0096298	ss131551844	17	64897548	S43509703	ENSSSCG00000007509	PMEPA1	17	65159876	65214347	0.332462	0.0581671	32.6685	1.09e-08	1.87e-08	cis
402	M1GA0004309	ss131212891	3	41817352	THY01_0004_C01	ENSSSCG00000008010	CHTF18	3	41468267	41476142	0.494378	0.0641323	59.4242	1.27e-14	1.95e-08	cis
781	ALGA0043363	ss131362573	7	92291582	S46878905	ENSSSCG00000002263	SLCO3A1	7	92719393	93045715	-1.1716	0.201797	33.7077	6.4e-09	1.96e-08	cis
685	MARC0009939	ss107860090	9	22554044	S35168291	ENSSSCG00000014907	CREBZF	9	21863871	21864935	-0.401116	0.0649529	38.1367	6.6e-10	1.97e-08	cis
587	H3GA0027284	ss131392460	9	51707542	S35164572	ENSSSCG00000015085	IL10RA	9	50364900	50379299	-0.694596	0.105706	43.1786	5e-11	1.98e-08	cis
168	ALGA0070143	ss131489356	13	56731407	S35173330	ENSSSCG00000011511	FRMD4B	13	55733974	55875266	1.07587	0.10318	108.724	1.86e-25	1.99e-08	cis
789	ASGA0076083	ss131545009	17	31948208	S35172880	ENSSSCG00000007108	PLK1S1	17	32928130	33035563	0.2919	0.0504842	33.4316	7.38e-09	2.04e-08	cis
847	ASGA0008132	ss131159780	1	305861199	S35174030	ENSSSCG00000005720	MED27	1	305733695	305937230	0.189167	0.0337264	31.4596	2.04e-08	2.04e-08	cis
627	ASGA0084351	ss131115315	16	30956011	THY01_0008_E10	ENSSSCG00000029484	EMB	16	31747651	31764733	0.591796	0.0923085	41.1017	1.45e-10	2.09e-08	cis
848	ASGA0103238	ss131073349	19	113960640	S46875765	ENSSSCG00000012604	LAMP2	19	112841526	112883445	0.157095	0.0280434	31.3809	2.12e-08	2.12e-08	cis
629	H3GA0015576	ss131295056	5	9096232	S18556807	ENSSSCG00000000142	ENSSSCG00000000142	5	8916285	8937001	0.442944	0.0691693	41.0082	1.52e-10	2.15e-08	cis
827	DRGA0005951	ss120032769	5	64797920	AMP01_0080_F05	ENSSSCG00000000656	ENSSSCG00000000656	5	64827997	64857595	0.236668	0.0417975	32.0611	1.49e-08	2.16e-08	cis
368	H3GA0004183	ss131148352	1	278639334	S40387813	NA	NA	1	276821088	276821659	-0.43003	0.0539398	63.559	1.56e-15	2.18e-08	cis
591	MARC0008457	ss107837054	16	55767594	S22276731	ENSSSCG00000016990	ATP6V0E1	16	55538850	55573993	-0.169847	0.0259357	42.8865	5.8e-11	2.24e-08	cis
757	H3GA0047952	ss131543012	17	15753689	ADR01_0082_E12	ENSSSCG00000007045	CHGB	17	15800454	15870087	-0.353364	0.0600389	34.6401	3.97e-09	2.24e-08	cis
572	M1GA0026515	ss131567612	9	11547115	S35173936	ENSSSCG00000020856	PPME1	9	9400615	9443427	-0.386889	0.0583853	43.9102	3.44e-11	2.26e-08	cis
646	MARC0091069	ss107876017	13	14077507	S35166463	ENSSSCG00000011215	OXSM	13	14291815	14296664	-0.460521	0.0728287	39.9848	2.56e-10	2.33e-08	cis
734	MARC0007613	ss107835074	1	22193376	S40261707	ENSSSCG00000004122	ENSSSCG00000004122	1	22050549	22136486	-0.50631	0.0850485	35.4404	2.63e-09	2.39e-08	cis
743	ALGA0090392	ss131535424	16	40150018	S35168376	ENSSSCG00000016925	PLK2	16	40067323	40073386	-0.551363	0.0929967	35.1512	3.05e-09	2.45e-08	cis
858	MARC0074465	ss107856247	17	38382031	S23757641	ENSSSCG00000007206	RBCK1	17	39574352	39579580	0.332675	0.0596818	31.0711	2.49e-08	2.49e-08	cis
726	INRA0041616	ss478942732	13	210026312	S35173191	ENSSSCG00000022318	ERG	13	212084504	212156974	-0.611053	0.101932	35.9365	2.04e-09	2.5e-08	cis
860	ALGA0103200	ss131085896	16	20813460	S40087294	ENSSSCG00000016826	ENSSSCG00000016826	16	21405694	21414047	-0.258865	0.0464623	31.0418	2.53e-08	2.53e-08	cis
861	MARC0036973	ss107807514	18	817298	S35166970	ENSSSCG00000016409	UBE3C	18	1571837	1621759	-0.250701	0.0450038	31.0322	2.54e-08	2.54e-08	cis
802	ALGA0108104	ss131099360	19	9297055	S35171468	ENSSSCG00000012114	MSL3	19	9292636	9308558	0.100621	0.0175291	32.9501	9.46e-09	2.55e-08	cis
771	ALGA0061201	ss131437832	11	19774301	S46877832	ENSSSCG00000009390	SPRYD7	11	18186983	18208062	-0.192905	0.033046	34.076	5.3e-09	2.58e-08	cis
824	ALGA0095171	ss131548260	17	47215770	S46875922	ENSSSCG00000023522	TGM2	17	46592136	46629982	-0.299729	0.0528781	32.1296	1.44e-08	2.63e-08	cis
845	DRGA0008564	ss120029691	8	39826689	S50013346	ENSSSCG00000008833	SGCB	8	41306138	41324541	-0.539741	0.0961707	31.4981	2e-08	2.63e-08	cis
719	ASGA0060896	ss131517205	14	7718162	S46877415	ENSSSCG00000009641	SLC25A37	14	8517483	8695957	-0.212549	0.0353048	36.2453	1.74e-09	2.69e-08	cis
866	ALGA0094014	ss131544510	17	29780896	S23763197	ENSSSCG00000029494	ENSSSCG00000029494	17	30230129	30239286	0.549433	0.0988445	30.8975	2.72e-08	2.72e-08	cis
562	ASGA0100521	ss131065830	17	51974554	S46875898	ENSSSCG00000007381	YWHAQ	17	52794090	52815811	-0.277445	0.0415501	44.5872	2.43e-11	2.73e-08	cis
544	MARC0073554	ss107855020	5	39176750	DCI01_0107_E11	ENSSSCG00000000510	TMEM19	5	38393190	38419059	0.296017	0.0435558	46.1891	1.07e-11	2.74e-08	cis
836	MARC0039647	ss107812771	4	30597930	S40550440	ENSSSCG00000006025	PKHD1L1	4	30267985	30406481	0.619741	0.109844	31.8325	1.68e-08	2.9e-08	cis
631	ALGA0109744	ss131103848	17	51007646	S35167660	ENSSSCG00000021255	ADA	17	52502092	52520582	-0.371328	0.0580284	40.9481	1.56e-10	2.92e-08	cis
514	MARC0032442	ss107803232	6	50259057	S20947539	ENSSSCG00000020988	ZNF100	6	49355196	49362519	-0.50168	0.0720158	48.5286	3.26e-12	2.95e-08	cis
777	ALGA0085996	ss131526124	15	86827186	S35172147	ENSSSCG00000015958	PDK1	15	87917870	87949469	0.331147	0.0569729	33.7835	6.16e-09	2.98e-08	cis
745	ALGA0095510	ss131549296	17	53880052	S46875868	ENSSSCG00000007425	ACOT8	17	53679781	53685699	-0.185392	0.0313442	34.9839	3.32e-09	3e-08	cis
213	ASGA0103175	ss131073161	13	52308793	S35167312	ENSSSCG00000011501	SUCLG2	13	53672062	54030642	-1.56914	0.161904	93.9311	3.27e-22	3.16e-08	cis
863	ASGA0013186	ss131212645	3	7568181	S17515010	ENSSSCG00000007682	SH2B2	3	9455153	9467383	0.270438	0.0485979	30.9671	2.62e-08	3.18e-08	cis
539	ALGA0042189	ss131356036	7	59450584	S46878274	ENSSSCG00000001866	RCN2	7	61775710	61793115	0.357568	0.0523099	46.725	8.17e-12	3.22e-08	cis
688	H3GA0047189	ss131539708	16	78609629	S45783735	ENSSSCG00000017094	MARH6	16	78165121	78228051	-0.200658	0.0325839	37.9235	7.36e-10	3.28e-08	cis
748	MARC0038590	ss107811446	14	41220865	S23692914	ENSSSCG00000009897	ENSSSCG00000009897	14	42688761	42704876	-0.817922	0.138443	34.9047	3.46e-09	3.28e-08	cis
869	ALGA0036866	ss131311575	6	126075089	S33333599	ENSSSCG00000003773	AK5	6	125964963	126223426	0.256556	0.0463592	30.626	3.13e-08	3.28e-08	cis
850	ASGA0009797	ss131184073	2	29737228	S35170231	ENSSSCG00000024791	CD59	2	29777110	29788272	0.411401	0.0735245	31.3088	2.2e-08	3.38e-08	cis
822	MARC0009178	ss107832285	7	28014685	S40596702	ENSSSCG00000001418	NEU1	7	27853782	27858037	0.453057	0.0797664	32.2601	1.35e-08	3.47e-08	cis
803	M1GA0012871	ss131387493	9	30772077	S40265940	ENSSSCG00000020966	ENSSSCG00000020966	9	29033392	29210772	0.361986	0.0630644	32.9469	9.47e-09	3.6e-08	cis
740	ASGA0066737	ss131502233	14	136185864	S46877131	ENSSSCG00000010652	FAM160B1	14	136281426	136315188	0.675621	0.113751	35.2776	2.86e-09	3.7e-08	cis
798	ALGA0021092	ss131229361	3	120178223	S6012353	ENSSSCG00000008572	FAM59B	3	119785952	119802934	0.818804	0.142374	33.075	8.87e-09	3.78e-08	cis
731	ALGA0122196	ss131044668	1	12730052	S19537602	ENSSSCG00000004064	ARID1B	1	11849147	11894228	0.310929	0.0520997	35.6167	2.4e-09	3.81e-08	cis
826	ALGA0010578	ss131157259	1	302216638	S35165430	ENSSSCG00000005638	LCN2	1	302600679	302605199	-0.37928	0.0669689	32.0755	1.48e-08	3.82e-08	cis
744	ALGA0122316	ss131047587	12	3663932	S39884838	ENSSSCG00000023362	ENSSSCG00000023362	12	4861484	4888174	0.582008	0.0982847	35.066	3.19e-09	3.83e-08	cis
614	H3GA0008060	ss131206871	2	149214534	S19544201	ENSSSCG00000014393	GNPDA1	2	149805752	149817596	0.395543	0.0612829	41.6591	1.09e-10	3.85e-08	cis
876	H3GA0055317	ss131044758	3	1456146	MLN01_0053_F10	ENSSSCG00000007550	COX19	3	758420	762534	0.461037	0.0839344	30.1711	3.96e-08	3.96e-08	cis
632	ALGA0093484	ss131543203	17	19136463	S46876082	ENSSSCG00000007056	PLCB1	17	19691509	19860912	0.470542	0.0735448	40.9348	1.57e-10	3.99e-08	cis
626	ALGA0119345	ss131077379	9	25082159	S35166988	ENSSSCG00000014934	CHORDC1	9	26043364	26060761	-0.386368	0.0602721	41.0932	1.45e-10	4.02e-08	cis
877	ASGA0074556	ss131540336	16	81507558	PCT01_0033_C10	ENSSSCG00000017104	NSUN2	16	81695148	81726541	-0.235735	0.0429459	30.1305	4.04e-08	4.04e-08	cis
878	ALGA0100242	ss131563611	19	136234003	S31128713	ENSSSCG00000012724	SLITRK2	19	136058462	136065596	-0.168062	0.0306165	30.132	4.04e-08	4.04e-08	cis
512	DRGA0002876	ss120020167	2	29530558	LNG01_0008_E09	ENSSSCG00000024950	ENSSSCG00000024950	2	30987742	31245698	0.626661	0.0898351	48.6601	3.04e-12	4.13e-08	cis
881	ASGA0026806	ss131296611	5	98293046	S46879235	ENSSSCG00000000924	C12orf50	5	99182245	99207198	0.829012	0.151211	30.0577	4.19e-08	4.19e-08	cis
678	MARC0032515	ss107804454	2	42816595	S6054750	ENSSSCG00000013349	ENSSSCG00000013349	2	41963507	41980418	-0.636498	0.102886	38.2717	6.15e-10	4.2e-08	cis
882	ASGA0054590	ss131463313	12	43121371	S23213116	ENSSSCG00000017727	TMEM98	12	43758833	43771569	-0.327897	0.05982	30.0457	4.22e-08	4.22e-08	cis
856	H3GA0013449	ss131274355	4	99357642	S35166886	ENSSSCG00000006361	PPOX	4	97141303	97144992	-0.292875	0.0525278	31.0875	2.47e-08	4.27e-08	cis
885	ASGA0094100	ss131048294	10	71124334	S35165733	ENSSSCG00000023446	AKR1C2	10	71903329	71931035	-0.243876	0.0445115	30.0189	4.28e-08	4.28e-08	cis
491	MARC0086380	ss107871426	13	156429283	S35169493	ENSSSCG00000027820	CD200	13	157180878	157193543	-0.665082	0.093324	50.7884	1.03e-12	4.29e-08	cis
535	ALGA0080466	ss131497874	14	110441918	THY01_0206_H07	ENSSSCG00000010446	STAMBPL1	14	109782799	109844276	-0.647039	0.0942499	47.1302	6.64e-12	4.3e-08	cis
875	H3GA0028070	ss131404428	9	124476685	S35164172	ENSSSCG00000015482	VAMP4	9	125606175	125638894	-0.444675	0.0808548	30.2464	3.8e-08	4.32e-08	cis
639	ALGA0009073	ss131148876	1	280300511	S6062613	ENSSSCG00000005443	ENSSSCG00000005443	1	280535474	280609024	-0.527548	0.0826448	40.7467	1.73e-10	4.34e-08	cis
873	MARC0005097	ss107813656	10	70758219	S26711473	ENSSSCG00000011131	PRKCQ	10	70509346	70658589	0.246026	0.0446749	30.3272	3.65e-08	4.34e-08	cis
278	ALGA0069552	ss131487830	13	37910802	S26718401	ENSSSCG00000023503	PRKCD	13	38361372	38389899	0.810563	0.0913287	78.7696	6.98e-19	4.36e-08	cis
583	ALGA0039990	ss131342171	7	32016844	LVRM1_0169_F11	NA	DST	7	33381396	33383462	-0.563308	0.0856457	43.2593	4.79e-11	4.38e-08	cis
232	ALGA0069178	ss131486745	13	29267340	OVR01_0046_H11	ENSSSCG00000011295	SNRK	13	29344740	29398346	0.786825	0.0833199	89.1782	3.61e-21	4.41e-08	cis
854	MARC0075500	ss107856661	17	65296698	S40834166	ENSSSCG00000007504	RBM24	17	64947371	64962212	0.300987	0.053967	31.1057	2.44e-08	4.68e-08	cis
816	INRA0026131	ss478941710	7	61988185	S46878752	ENSSSCG00000001916	C15orf59	7	64342172	64354032	0.268188	0.047133	32.3764	1.27e-08	4.84e-08	cis
706	ASGA0031928	ss131339564	7	25105017	S19536804	ENSSSCG00000001401	ATP6V1G2	7	27578743	27581075	-0.590211	0.0964939	37.4124	9.56e-10	4.92e-08	cis
799	MARC0024125	ss107909784	4	115036955	S19547882	ENSSSCG00000006753	NRAS	4	116034666	116042522	0.440013	0.0765394	33.0492	8.99e-09	5e-08	cis
680	H3GA0031956	ss131444224	11	53021826	S29469947	ENSSSCG00000009477	EDNRB	11	54691946	54718001	-0.603671	0.097644	38.2217	6.31e-10	5.07e-08	cis
846	DRGA0013603	ss120028322	14	13982953	S35174011	ENSSSCG00000009692	PINX1	14	15315525	15483059	-0.259132	0.0461868	31.478	2.02e-08	5.16e-08	cis
892	ASGA0105614	ss131032686	8	79506715	UTR01_0101_H01	ENSSSCG00000009004	SFRP2	8	79743275	79751980	-0.525387	0.0965374	29.6189	5.26e-08	5.26e-08	cis
862	INRA0045051	ss478943009	14	83576880	S46876762	ENSSSCG00000010317	DUPD1	14	83728514	83754640	-0.43746	0.0785784	30.9935	2.59e-08	5.34e-08	cis
871	M1GA0002493	ss131189853	2	6626294	S35173740	ENSSSCG00000013011	SAC3D1	2	6270450	6273674	0.312559	0.0566311	30.4616	3.41e-08	5.51e-08	cis
329	ASGA0043736	ss131398021	9	77733896	S35168893	ENSSSCG00000015318	CDK6	9	79239885	79480047	-0.729634	0.087215	69.9887	5.96e-17	5.53e-08	cis
782	MARC0074666	ss107857260	1	7890159	S46881279	ENSSSCG00000029876	SOD2	1	9475309	9487684	-0.304152	0.0524259	33.6583	6.57e-09	5.6e-08	cis
894	MARC0026774	ss107796396	5	2559524	S35170889	ENSSSCG00000000025	PARVG	5	2169173	2193456	-0.370857	0.0683038	29.4796	5.65e-08	5.65e-08	cis
888	ALGA0011531	ss131185064	2	5249759	S18355053	ENSSSCG00000012903	PITPNM1	2	3748579	3760628	0.726443	0.13274	29.9503	4.43e-08	5.72e-08	cis
605	ASGA0042603	ss131389597	9	44658246	S6090836	ENSSSCG00000029538	PPP2R1A	9	44269854	44307126	0.526939	0.0811493	42.1649	8.39e-11	5.78e-08	cis
662	ALGA0073695	ss131481168	13	206707125	S18337393	ENSSSCG00000023674	SON	13	206972801	207003183	-0.428632	0.0686038	39.0367	4.16e-10	5.79e-08	cis
772	ASGA0068142	ss131507004	14	151176684	S35169926	ENSSSCG00000010756	MGMT	14	150607123	150887541	0.373016	0.0639011	34.0753	5.3e-09	5.83e-08	cis
691	ASGA0021042	ss131275347	4	102675102	BKFL1_0111_H06	ENSSSCG00000006530	EFNA1	4	103449082	103455256	-0.360647	0.058725	37.7153	8.19e-10	5.86e-08	cis
788	ALGA0062289	ss131444295	11	53409601	S29469947	ENSSSCG00000009477	EDNRB	11	54691946	54718001	0.785473	0.135766	33.4717	7.23e-09	5.91e-08	cis
870	ALGA0111858	ss131109610	9	119052656	LVRM1_0096_D01	ENSSSCG00000015444	LAMB1	9	118439608	118514521	-0.407677	0.0737119	30.5884	3.19e-08	5.98e-08	cis
575	ALGA0040140	ss131343126	7	33966518	THY01_0037_E11	ENSSSCG00000001493	PRIM2	7	32750198	33022968	0.534567	0.0807305	43.8458	3.55e-11	6.03e-08	cis
541	ALGA0077802	ss131514598	14	60106278	S46876909	ENSSSCG00000010145	HEATR1	14	58794722	58843156	-0.553064	0.0809344	46.6965	8.29e-12	6.05e-08	cis
378	ALGA0111995	ss131109983	9	72729875	S35172231	ENSSSCG00000026269	RAB7L1	9	72715501	72724781	-0.353258	0.0446267	62.6606	2.46e-15	6.06e-08	cis
720	ALGA0115349	ss131119312	6	70317828	S35169631	ENSSSCG00000021026	TMEM51	6	68819772	68872499	0.791391	0.131571	36.1792	1.8e-09	6.09e-08	cis
834	ASGA0093416	ss131046521	4	2759237	S46880282	ENSSSCG00000005934	TRAPPC9	4	2565801	3021011	0.412426	0.0730761	31.8524	1.66e-08	6.13e-08	cis
430	MARC0085147	ss107869305	9	78073285	S35174222	ENSSSCG00000015305	GTPBP10	9	77018779	77046296	-0.249679	0.0332209	56.4859	5.66e-14	6.24e-08	cis
571	ASGA0092761	ss131044890	10	150115	SPL01_0027_H09	ENSSSCG00000010798	GGA2	10	135679	165446	-0.418128	0.0630599	43.9655	3.34e-11	6.5e-08	cis
900	ALGA0108210	ss131099634	12	46552110	S35167175	ENSSSCG00000023719	IFT20	12	46521342	46529178	0.320743	0.0593856	29.1711	6.63e-08	6.63e-08	cis
896	ALGA0052956	ss131392631	9	52177218	S35173927	ENSSSCG00000015083	FXYD6	9	50266077	50268705	-0.19679	0.0362955	29.3969	5.9e-08	6.69e-08	cis
679	ASGA0055911	ss131493197	13	9889880	S40210420	ENSSSCG00000011208	ENSSSCG00000011208	13	9483097	9815818	0.543391	0.087868	38.244	6.24e-10	7.19e-08	cis
739	ASGA0022823	ss131246435	4	134190818	S26710638	ENSSSCG00000006903	ENSSSCG00000006903	4	136359255	136442509	-0.406842	0.0684491	35.3279	2.79e-09	7.2e-08	cis
628	DIAS0001712	ss478937172	9	38033287	THY01_0056_C04	ENSSSCG00000026833	MSANTD4	9	39864770	39875768	0.492881	0.0769298	41.0482	1.49e-10	7.48e-08	cis
793	ALGA0033312	ss131294996	5	89832719	S23690518	ENSSSCG00000022083	ANKS1B	5	89280529	89424702	0.48319	0.0837777	33.2644	8.04e-09	7.55e-08	cis
797	ASGA0091329	ss131041125	17	36205389	S31101896	ENSSSCG00000007167	VPS16	17	37174387	37196694	-0.240127	0.0417507	33.0792	8.85e-09	7.67e-08	cis
905	M1GA0010762	ss131327156	7	119173161	S46878979	ENSSSCG00000002430	EFCAB11	7	118146599	118330889	-0.46301	0.0861045	28.9154	7.56e-08	7.77e-08	cis
907	MARC0110810	ss107812396	13	22556041	S35172474	ENSSSCG00000011237	PDCD6IP	13	21193215	21240142	0.204667	0.0381069	28.8462	7.84e-08	7.84e-08	cis
768	M1GA0010197	ss131348657	7	44044496	S46878439	NA	ABCC10	7	43933225	43948317	0.545439	0.093303	34.1744	5.04e-09	7.94e-08	cis
912	H3GA0009664	ss131216922	3	60015652	S35165384	ENSSSCG00000008198	ANKRD39	3	59233939	59245811	0.306005	0.0570985	28.7215	8.36e-08	8.36e-08	cis
736	DIAS0002369	ss478937358	6	145909759	S35173129	ENSSSCG00000022494	TMEM59	6	145909244	145933295	-0.223211	0.0375014	35.4271	2.65e-09	8.4e-08	cis
914	ASGA0070938	ss131530036	15	135083981	S23213206	ENSSSCG00000016220	DNPEP	15	134425137	134437835	0.187293	0.0349628	28.6966	8.47e-08	8.47e-08	cis
790	ASGA0016106	ss131228486	3	119006428	S6003413	ENSSSCG00000008550	ENSSSCG00000008550	3	118921990	118929221	0.281778	0.0487585	33.3974	7.51e-09	8.52e-08	cis
917	INRA0004213	ss478939769	1	145927663	S40161608	ENSSSCG00000004774	IVD	1	145978732	145995732	-0.575121	0.107457	28.6447	8.7e-08	8.7e-08	cis
859	ASGA0007772	ss131157255	1	302144198	S18359623	ENSSSCG00000005661	ENDOG	1	303170034	303176319	-0.450006	0.0807463	31.0592	2.5e-08	8.73e-08	cis
829	MARC0115122	ss107910575	3	119349483	ADR01_0039_A10	NA	RBKs	3	118453223	118461975	0.434853	0.0769229	31.9575	1.58e-08	8.77e-08	cis
857	ALGA0027029	ss131276192	4	105017514	PBL01_0078_A08	ENSSSCG00000027049	SNAPIN	4	104877536	104882665	-0.435246	0.0780751	31.0774	2.48e-08	8.94e-08	cis
714	MARC0008027	ss107849758	7	70644286	S18377190	ENSSSCG00000027799	ARHGAP5	7	72355821	72370446	0.451289	0.0746496	36.5473	1.49e-09	8.97e-08	cis
600	ALGA0053212	ss131394494	9	60985372	S26712091	ENSSSCG00000015242	NFRKB	9	62806124	62809058	-1.13252	0.173895	42.4145	7.38e-11	9.31e-08	cis
921	ALGA0089634	ss131533418	16	22935705	S18555535	ENSSSCG00000016843	C5orf42	16	23534142	23613770	0.386303	0.0723452	28.5126	9.31e-08	9.31e-08	cis
903	M1GA0015278	ss131450179	11	76656299	SMG01_0017_C09	ENSSSCG00000009526	ITGBL1	11	77342232	77451329	-0.433839	0.0804567	29.076	6.96e-08	9.39e-08	cis
922	MARC0035809	ss107808554	10	72856444	S35165733	ENSSSCG00000023446	AKR1C2	10	71903329	71931035	-0.23964	0.0449012	28.4842	9.45e-08	9.45e-08	cis
923	H3GA0005795	ss131189951	2	6829568	S35164821	ENSSSCG00000013030	PRDX5	2	6864027	6867851	-0.211465	0.0396252	28.4797	9.47e-08	9.47e-08	cis
677	ASGA0101845	ss131069495	2	88201093	S23768028	ENSSSCG00000014089	F2RL2	2	87181041	87191025	0.285597	0.0461057	38.3704	5.85e-10	9.53e-08	cis
867	ALGA0045246	ss131329687	7	123997457	S6012846	ENSSSCG00000027030	ENSSSCG00000027030	7	124702126	124709258	-0.410408	0.0739658	30.7872	2.88e-08	9.67e-08	cis
795	ALGA0041302	ss131351326	7	50447786	S23694552	ENSSSCG00000001731	CDH13	7	50146204	50161343	0.467477	0.08127	33.0873	8.81e-09	9.74e-08	cis
927	M1GA0022687	ss131552766	17	66461552	S42538980	ENSSSCG00000007521	TH1L	17	66499483	66511907	0.207774	0.0389952	28.3897	9.92e-08	9.92e-08	cis
906	H3GA0010538	ss131228552	3	119146162	S19540437	ENSSSCG00000008580	PTRHD1	3	121210058	121213795	-0.306428	0.0570243	28.876	7.72e-08	1.01e-07	cis
813	ALGA0107417	ss131097512	16	31684786	S40320306	ENSSSCG00000016868	ENSSSCG00000016868	16	29290647	29291186	0.673391	0.118267	32.4195	1.24e-08	1.05e-07	cis
707	ALGA0032477	ss131289650	5	68075455	AMP01_0061_C09	ENSSSCG00000000723	C12orf4	5	68104334	68145457	0.494013	0.081012	37.1859	1.07e-09	1.08e-07	cis
844	MARC0038324	ss107810963	14	82731420	S35173850	ENSSSCG00000025492	NUDT13	14	82083818	82089317	0.303183	0.0540274	31.4908	2e-08	1.08e-07	cis
864	H3GA0016465	ss131288384	5	64480427	S17524503	ENSSSCG00000000693	NCAPD2	5	66432584	66443844	-0.421097	0.0757291	30.92	2.69e-08	1.09e-07	cis
697	MARC0041916	ss107816578	4	17160653	S46880240	ENSSSCG00000005983	ATAD2	4	16755854	16823398	0.455461	0.074255	37.6229	8.58e-10	1.1e-07	cis
684	DIAS0004649	ss478938300	7	37109781	S35167839	NA	LEMD2	7	34652088	34653389	-0.446047	0.0722205	38.1453	6.57e-10	1.14e-07	cis
935	MARC0111287	ss107846693	5	98843277	S46879233	ENSSSCG00000000926	CEP290	5	99071989	99163734	-0.283318	0.0534651	28.0806	1.16e-07	1.16e-07	cis
853	DRGA0008528	ss120030156	8	34674750	S19541050	ENSSSCG00000025192	ENSSSCG00000025192	8	32308212	32314218	-0.451066	0.0808053	31.1602	2.38e-08	1.17e-07	cis
936	ASGA0093070	ss131045692	3	18532471	S35168449	ENSSSCG00000007739	GUSB	3	16924757	16939447	-0.437511	0.0825679	28.0773	1.17e-07	1.17e-07	cis
910	ASGA0095310	ss131051653	13	217511093	S29982058	ENSSSCG00000021296	ENSSSCG00000021296	13	217424357	217438220	-0.394611	0.0735272	28.8033	8.01e-08	1.19e-07	cis
937	ASGA0037525	ss131383833	8	3779973	S35164028	ENSSSCG00000008701	LRPAP1	8	1826121	1842703	0.576533	0.108911	28.0224	1.2e-07	1.2e-07	cis
398	MARC0005592	ss107818195	13	52745555	S35169967	ENSSSCG00000011498	SLC25A26	13	52485647	52650735	-0.427899	0.0551632	60.1706	8.7e-15	1.21e-07	cis
843	ASGA0055070	ss131467248	12	55282493	S35170690	ENSSSCG00000028924	AURKB	12	55886067	55890688	-0.47119	0.0838764	31.5582	1.94e-08	1.21e-07	cis
701	ALGA0106024	ss131093577	2	149911873	S35171876	ENSSSCG00000028168	TAF7	2	149149921	149150970	-0.144416	0.0235574	37.582	8.77e-10	1.22e-07	cis
365	SIRI0001434	ss478944931	2	82950561	HTMT1_0081_B03	ENSSSCG00000028295	ZNF354A	2	81246482	81272236	0.674475	0.0843672	63.9123	1.3e-15	1.3e-07	cis
765	MARC0018244	ss107901961	15	44862962	S6033965	ENSSSCG00000015766	WDR17	15	44346307	44394307	-0.476614	0.081389	34.2928	4.74e-09	1.32e-07	cis
842	ALGA0020972	ss131228456	3	119029995	S35170001	ENSSSCG00000008555	CGREF1	3	119005134	119018767	-0.513191	0.0911868	31.6733	1.82e-08	1.36e-07	cis
806	MARC0027566	ss107799367	4	109057592	S18556951	ENSSSCG00000006641	PRUNE	4	107447181	107470788	0.247916	0.0433064	32.772	1.04e-08	1.38e-07	cis
849	ALGA0038629	ss131324269	7	11802513	S46879077	ENSSSCG00000021576	CD83	7	10634535	10817827	-0.382969	0.0684056	31.3432	2.16e-08	1.41e-07	cis
904	H3GA0035563	ss131496196	13	15461045	S40241735	ENSSSCG00000011215	ENSSSCG00000011215	13	14291815	14296664	-0.461402	0.0855927	29.0593	7.02e-08	1.41e-07	cis
931	MARC0083335	ss107866762	9	93942105	S23690364	ENSSSCG00000015356	AGMO	9	93226924	93307655	0.499247	0.0940447	28.1813	1.1e-07	1.41e-07	cis
946	ASGA0085187	ss131126355	3	18738936	S35173983	ENSSSCG00000007768	STX4	3	17752489	17761997	-0.390079	0.0741007	27.7115	1.41e-07	1.41e-07	cis
725	ALGA0114645	ss131117283	6	46270959	S40512115	ENSSSCG00000003042	ENSSSCG00000003042	6	46055241	46063775	0.409974	0.0683903	35.9356	2.04e-09	1.43e-07	cis
920	ASGA0100546	ss131065922	8	79571689	S17525376	ENSSSCG00000008991	FRAS1	8	77753890	78205882	-0.411819	0.0770637	28.5571	9.1e-08	1.45e-07	cis
676	ASGA0089853	ss131037415	9	44922489	S35171045	ENSSSCG00000015024	C11orf1	9	44420374	44425460	0.556899	0.089856	38.4112	5.73e-10	1.47e-07	cis
695	H3GA0027331	ss131392814	9	53105917	S26648854	ENSSSCG00000015120	USP2	9	51595405	51614008	0.294146	0.0479292	37.6637	8.41e-10	1.49e-07	cis
953	ASGA0080263	ss131558280	18	54010221	S17524526	ENSSSCG00000016723	URGCP	18	53511905	53531295	0.217845	0.0414742	27.589	1.5e-07	1.5e-07	cis
760	ALGA0117874	ss131126623	6	126645776	S19226676	ENSSSCG00000027873	ENSSSCG00000027873	6	125311965	125459978	0.396239	0.0673967	34.5651	4.12e-09	1.51e-07	cis
952	DRGA0008092	ss120018423	7	113117607	S46878990	ENSSSCG00000002418	FLRT2	7	114357205	114359187	-0.482761	0.0918913	27.6004	1.49e-07	1.51e-07	cis
908	ASGA0031182	ss131322146	7	11223472	S46879077	ENSSSCG00000021576	CD83	7	10634535	10817827	0.400169	0.0745385	28.8221	7.93e-08	1.56e-07	cis
791	M1GA0010251	ss131350242	7	48279545	S19546685	ENSSSCG00000001711	ENSSSCG00000001711	7	46947785	47070503	-0.4552	0.0787863	33.3814	7.57e-09	1.59e-07	cis
653	ALGA0078832	ss131517787	14	79672366	S35169193	ENSSSCG00000010275	PCBD1	14	79648886	79655375	-0.359907	0.0571865	39.609	3.1e-10	1.63e-07	cis
796	ALGA0025410	ss131265726	4	68299979	S18556069	ENSSSCG00000024708	STAU2	4	68021738	68021821	-0.439295	0.0763716	33.0862	8.82e-09	1.63e-07	cis
957	ALGA0123570	ss131066730	13	217185407	S6050462	ENSSSCG00000029627	ENSSSCG00000029627	13	216898157	216908948	0.271302	0.0517518	27.4825	1.59e-07	1.64e-07	cis
815	MARC0022298	ss107908025	14	143957508	S46877359	ENSSSCG00000023565	IKZF5	14	144130876	144149439	0.495498	0.0870807	32.3772	1.27e-08	1.67e-07	cis
569	H3GA0021565	ss131352961	7	53730951	TCH01_0087_G10	ENSSSCG00000001786	C15orf26	7	55527119	55540522	0.696726	0.104945	44.0755	3.16e-11	1.69e-07	cis
964	MARC0112120	ss107907918	18	55230564	S35166290	ENSSSCG00000016721	DBNL	18	53426424	53438727	-0.562895	0.107717	27.308	1.73e-07	1.73e-07	cis
807	MARC0012283	ss107880812	6	44004031	ITT01_0064_B11	ENSSSCG00000028626	HNRNPL	6	43180618	43184468	-0.260146	0.0454456	32.768	1.04e-08	1.78e-07	cis
620	ASGA0062143	ss131509403	14	24731043	S46876405	ENSSSCG00000009732	CHFR	14	24054519	24084125	0.417931	0.0650032	41.337	1.28e-10	1.81e-07	cis
969	ALGA0044119	ss131323042	7	106452260	S35168517	ENSSSCG00000002403	VIPAS39	7	106449284	106472504	0.270282	0.05181	27.215	1.82e-07	1.82e-07	cis
767	ALGA0026931	ss131275533	4	103369581	S35166373	ENSSSCG00000006522	GBA	4	103366817	103389293	-0.317708	0.0543236	34.2041	4.96e-09	1.84e-07	cis
970	DIAS0000337	ss478936251	2	9736754	S35172209	ENSSSCG00000013086	CYBASC3	2	9694930	9703036	0.492221	0.0944269	27.1725	1.86e-07	1.86e-07	cis
971	H3GA0008030	ss131206548	2	146572694	S40516060	ENSSSCG00000014364	ANKHD1	2	148109886	148241940	0.448744	0.0861539	27.1298	1.9e-07	1.9e-07	cis
954	DBWU0001071	ss71868829	2	149151331	S18384547	ENSSSCG00000014365	SRA1	2	148251083	148257381	0.343947	0.0654852	27.5866	1.5e-07	1.93e-07	cis
700	DIAS0003216	ss478937729	13	44014547	PTG01_0024_E03	ENSSSCG00000011478	FAM107A	13	44287542	44300509	0.372595	0.0607727	37.5887	8.73e-10	1.95e-07	cis
879	ASGA0015984	ss131227602	3	118182476	S17509951	ENSSSCG00000008562	ENSSSCG00000008562	3	119279961	119296228	-0.663185	0.120845	30.1172	4.07e-08	2e-07	cis
974	M1GA0011374	ss131333954	7	130260433	ADR01_0007_F06	ENSSSCG00000002527	ANKRD9	7	129270533	129271648	0.412073	0.0793047	26.9992	2.04e-07	2.04e-07	cis
975	ALGA0038112	ss131349095	7	4871009	OVRM1_0137_C09	ENSSSCG00000001024	RIOK1	7	4858011	4882358	-0.459421	0.0884446	26.9824	2.05e-07	2.05e-07	cis
944	ASGA0054883	ss131465543	12	50340265	S43178450	ENSSSCG00000017861	ASPA	12	51468686	51493212	-0.547127	0.103786	27.7908	1.35e-07	2.07e-07	cis
967	ASGA0008719	ss131188303	2	6094116	S34513576	ENSSSCG00000027057	SYVN1	2	6192447	6200950	-0.456999	0.0875042	27.2755	1.76e-07	2.07e-07	cis
872	ALGA0001666	ss131140161	1	24179720	S46881246	ENSSSCG00000004133	FUCA2	1	24129147	24151404	-0.370566	0.0672023	30.4062	3.5e-08	2.08e-07	cis
925	ASGA0016965	ss131255343	4	365406	S19548725	ENSSSCG00000022161	ZNF251	4	17789	22841	-0.232066	0.0435372	28.412	9.81e-08	2.12e-07	cis
761	ASGA0001168	ss131129429	1	15731768	S23697990	ENSSSCG00000004077	FBXO5	1	15717419	15728499	-0.453705	0.0772157	34.5251	4.21e-09	2.19e-07	cis
773	M1GA0010476	ss131358853	7	80747016	S46878638	ENSSSCG00000002127	CHD8	7	83061340	83121537	-0.688976	0.118038	34.0692	5.32e-09	2.22e-07	cis
504	DIAS0001113	ss478936788	13	25788956	S35165946	ENSSSCG00000024024	CX3CR1	13	26204856	26217959	-0.610222	0.0864079	49.8734	1.64e-12	2.23e-07	cis
759	MARC0081878	ss107862676	10	223443	S23213001	ENSSSCG00000010793	DCTN5	10	2661	17242	0.274991	0.04677	34.5703	4.11e-09	2.24e-07	cis
712	DRGA0014704	ss120027916	14	141004641	S46877102	ENSSSCG00000010680	FAM45A	14	140551647	140572597	-0.173228	0.0286165	36.6438	1.42e-09	2.27e-07	cis
735	M1GA0012755	ss131406742	9	13101192	S18358111	ENSSSCG00000014884	INTS4	9	13651444	13735539	0.349664	0.0587447	35.4295	2.64e-09	2.27e-07	cis
915	MARC0054018	ss107831011	6	148365646	S23690585	ENSSSCG00000003872	EPS15	6	148389673	148494699	-0.222688	0.0415763	28.6881	8.5e-08	2.31e-07	cis
962	H3GA0047023	ss131538807	16	74498721	MLN01_0040_G07	ENSSSCG00000017066	GEMIN5	16	74198947	74246709	-0.180945	0.0345952	27.3565	1.69e-07	2.38e-07	cis
891	ALGA0039398	ss131338593	7	22488950	S46878193	ENSSSCG00000020696	HMGN4	7	22161209	22165570	-0.154476	0.0283803	29.627	5.24e-08	2.39e-07	cis
980	ALGA0070155	ss131489374	13	57334052	S35173330	ENSSSCG00000011511	FRMD4B	13	55733974	55875266	-0.469495	0.0909248	26.6624	2.42e-07	2.42e-07	cis
948	ASGA0008649	ss131185664	2	5642038	S6013989	ENSSSCG00000012983	PCNXL3	2	5771503	5791589	-0.339605	0.0645419	27.6862	1.43e-07	2.43e-07	cis
929	MARC0113856	ss107814091	3	18690753	THY01_0104_H02	ENSSSCG00000029509	KIF22	3	18548616	18567512	-0.328386	0.0617628	28.2694	1.06e-07	2.47e-07	cis
746	H3GA0042858	ss131504189	14	143162273	S46877361	ENSSSCG00000021979	ENSSSCG00000021979	14	144091560	144092736	-0.338999	0.0573246	34.9714	3.35e-09	2.5e-07	cis
981	DRGA0007148	ss120019151	7	14250404	S46879060	ENSSSCG00000001076	RNF144B	7	14781095	14860574	-0.299099	0.058002	26.5915	2.51e-07	2.51e-07	cis
982	INRA0048614	ss478943335	14	152927262	S46877315	ENSSSCG00000010768	ENSSSCG00000010768	14	152941744	152985164	-0.230913	0.0447762	26.5951	2.51e-07	2.51e-07	cis
480	H3GA0027817	ss131398857	9	84207862	S23697204	ENSSSCG00000015335	DYNC1I1	9	82792692	83172175	0.724464	0.0999506	52.5367	4.22e-13	2.57e-07	cis
439	ALGA0106067	ss131567794	9	100087316	S18266615	ENSSSCG00000015380	ENSSSCG00000015380	9	100217441	100233792	0.585993	0.0785002	55.7243	8.34e-14	2.62e-07	cis
762	ASGA0000791	ss131175364	1	9925434	S17511265	ENSSSCG00000024528	ZDHHC14	1	11472726	11548299	0.614683	0.104627	34.5158	4.23e-09	2.64e-07	cis
984	ALGA0056336	ss131418659	10	3363397	S29974042	ENSSSCG00000010802	UCHL5	10	2342748	2413848	-0.399989	0.0778577	26.3932	2.79e-07	2.79e-07	cis
942	MARC0038607	ss107811464	1	109409360	S23700550	ENSSSCG00000004520	ENSSSCG00000004520	1	110082310	110155111	0.507841	0.0961527	27.8954	1.28e-07	2.81e-07	cis
947	INRA0014694	ss478940983	4	76796289	S35166455	ENSSSCG00000006213	ADHFE1	4	74419324	74452907	0.403467	0.0766445	27.7111	1.41e-07	2.81e-07	cis
880	H3GA0054731	ss131567683	9	71989525	S23755372	ENSSSCG00000015287	TMCC2	9	72145487	72173687	0.515906	0.094085	30.0677	4.17e-08	2.86e-07	cis
987	ASGA0049971	ss131436743	11	16115029	S26717099	ENSSSCG00000009379	NEK3	11	16100090	16123524	0.398447	0.0776583	26.3249	2.89e-07	2.89e-07	cis
895	CASI0003675	ss478935001	15	33823732	S35173643	ENSSSCG00000015729	TSN	15	34655273	34661441	0.260373	0.0479856	29.4421	5.76e-08	2.94e-07	cis
989	DBUN0004186	ss69373154	15	53298652	S17518288	ENSSSCG00000015775	ENSSSCG00000015775	15	51059841	51086007	-0.204004	0.0397998	26.2734	2.96e-07	2.96e-07	cis
764	M1GA0004309	ss131212891	3	41817352	S35170424	ENSSSCG00000008009	LMF1	3	41548506	41564662	0.212349	0.0362121	34.3869	4.52e-09	3.06e-07	cis
990	M1GA0021900	ss131546330	17	37353757	S46876020	ENSSSCG00000007133	ACSS1	17	34950891	34988723	0.469163	0.091692	26.1808	3.11e-07	3.11e-07	cis
852	MARC0011569	ss107873524	6	56600329	S50209440	ENSSSCG00000027189	PPP1R12A	6	54318796	54340478	-0.361614	0.0647685	31.1719	2.36e-08	3.12e-07	cis
800	ALGA0061414	ss131439116	11	23577849	S19548429	ENSSSCG00000009427	DNAJC15	11	24609055	24668058	0.321109	0.0558654	33.0385	9.04e-09	3.13e-07	cis
973	ALGA0113235	ss131113392	13	49979246	S35172102	ENSSSCG00000011491	THOC7	13	49812376	49833306	-0.356918	0.0686962	26.9943	2.04e-07	3.14e-07	cis
607	ALGA0054452	ss131402702	9	116328020	S17526441	ENSSSCG00000015428	PUS7	9	116095190	116145331	-0.232166	0.0358266	41.994	9.16e-11	3.18e-07	cis
810	MARC0089786	ss107872226	5	65443850	MLTL1_0049_G03	ENSSSCG00000000666	MFAP5	5	65575791	65589682	0.298244	0.0522012	32.6424	1.11e-08	3.18e-07	cis
992	ALGA0011875	ss131195634	2	10706436	AMP01_0089_A10	ENSSSCG00000013147	FAM111B	2	11881575	11892422	-0.360354	0.0705195	26.112	3.22e-07	3.22e-07	cis
652	DRGA0007834	ss120018792	7	78495975	LNG01_0068_A09	ENSSSCG00000028443	GZMB	7	80053751	80058487	-0.519925	0.0825893	39.6309	3.07e-10	3.3e-07	cis
886	ASGA0058863	ss131494562	13	142228773	S46877630	ENSSSCG00000011827	LSG1	13	141225232	141253596	0.302387	0.0552068	30.0015	4.32e-08	3.3e-07	cis
993	ASGA0101172	ss131067773	6	18635892	S23212958	ENSSSCG00000002819	ARL2BP	6	17198045	17205981	-0.292985	0.0573952	26.0579	3.31e-07	3.31e-07	cis
994	ASGA0036878	ss131331292	7	126588087	S40152816	ENSSSCG00000002511	ENSSSCG00000002511	7	128249067	128263204	0.520779	0.102018	26.0585	3.31e-07	3.31e-07	cis
977	ALGA0065654	ss131457977	12	24496991	OVRM1_0063_A04	ENSSSCG00000017519	MRPL10	12	23954339	23960895	-0.166448	0.0321332	26.8319	2.22e-07	3.32e-07	cis
889	ASGA0063454	ss131514260	14	58412509	S26712067	ENSSSCG00000010146	HEATR1	14	58841260	58871583	0.338494	0.0619891	29.8175	4.75e-08	3.37e-07	cis
966	ALGA0043934	ss131321697	7	102881143	S31114666	ENSSSCG00000020701	TTC9	7	100536077	100574731	-0.440203	0.0842487	27.301	1.74e-07	3.39e-07	cis
940	ASGA0015618	ss131224996	3	108363845	S18549790	ENSSSCG00000024293	TMEM178A	3	106662022	106677813	0.443278	0.0838349	27.9578	1.24e-07	3.47e-07	cis
968	MARC0014893	ss107898228	5	20035192	S35172599	ENSSSCG00000000271	AMHR2	5	19079089	19086099	0.414922	0.0795029	27.2374	1.8e-07	3.48e-07	cis
985	ASGA0094008	ss131048049	6	111605555	S35169497	ENSSSCG00000027700	RPRD1A	6	112288548	112359880	-0.267003	0.052022	26.3425	2.86e-07	3.5e-07	cis
1002	ASGA0054862	ss131465256	12	47862623	S26716027	ENSSSCG00000017799	CPD	12	48551876	48622821	-0.420875	0.0826572	25.9265	3.55e-07	3.55e-07	cis
1003	MARC0094480	ss107880454	14	12345729	S20116738	ENSSSCG00000009668	CLU	14	12516232	12531189	-0.661026	0.129884	25.9014	3.59e-07	3.59e-07	cis
959	ASGA0001178	ss131130071	1	16157836	S35167603	ENSSSCG00000004088	C6orf211	1	17190304	17206622	0.327926	0.0625715	27.4663	1.6e-07	3.64e-07	cis
1004	ALGA0121437	ss131083216	5	78754003	S46879275	ENSSSCG00000000804	ANO6	5	79126662	79217840	0.367663	0.0722736	25.8786	3.64e-07	3.64e-07	cis
609	ALGA0048299	ss131372030	8	81089736	S35169443	ENSSSCG00000023198	KIAA0922	8	79851214	79862099	0.312158	0.0482159	41.9149	9.53e-11	3.66e-07	cis
933	DIAS0000553	ss478936404	6	13117682	S35167400	ENSSSCG00000002749	HP	6	14643378	14648241	0.775245	0.146099	28.1569	1.12e-07	3.66e-07	cis
887	M1GA0025140	ss131565127	2	147165797	S39801503	ENSSSCG00000029541	PSD2	2	147515778	147546602	0.352238	0.0643169	29.9932	4.34e-08	3.69e-07	cis
1005	ALGA0106091	ss131565494	3	59465152	S52128910	ENSSSCG00000008215	SMYD1	3	60588376	60607316	0.333649	0.0656413	25.836	3.72e-07	3.72e-07	cis
918	ALGA0069515	ss131487710	13	37503778	S35173199	ENSSSCG00000011409	NPRL2	13	36009248	36012373	0.167746	0.0313562	28.619	8.81e-08	3.73e-07	cis
972	ALGA0101170	ss131100951	9	127168595	S50166349	ENSSSCG00000015503	MRPS14	9	128703421	128715554	0.39493	0.0758583	27.104	1.93e-07	3.76e-07	cis
851	MARC0050106	ss107826127	2	31062461	ADR01_0086_B11	ENSSSCG00000013318	RCN1	2	31201367	31214635	-0.328178	0.0587355	31.219	2.31e-08	3.9e-07	cis
835	ALGA0093131	ss131554195	17	12203316	S35165220	ENSSSCG00000007031	POLB	17	13109563	13133376	0.153245	0.0271572	31.8421	1.67e-08	3.93e-07	cis
1015	DIAS0001800	ss478937202	6	16261677	S22285537	ENSSSCG00000002758	PDF	6	16599368	16600718	-0.32523	0.0641801	25.6791	4.03e-07	4.03e-07	cis
897	ALGA0048150	ss131371197	8	76311198	MLTL1_0032_A01	ENSSSCG00000008976	ART3	8	75809805	75991009	-0.425699	0.0785271	29.3877	5.93e-08	4.05e-07	cis
728	INRA0051543	ss478943643	16	38694450	S18556295	ENSSSCG00000021973	GPX8	16	36457454	36463071	-0.225633	0.0376773	35.8629	2.12e-09	4.22e-07	cis
893	ASGA0070682	ss131529235	15	134351721	AMP01_0096_C07	ENSSSCG00000016213	GLB1L	15	134233624	134318259	-0.397876	0.0732599	29.496	5.6e-08	4.22e-07	cis
1018	ASGA0008088	ss131159445	1	305522759	S40093419	ENSSSCG00000005717	ENSSSCG00000005717	1	305455972	305462254	-0.333461	0.0659289	25.5822	4.24e-07	4.24e-07	cis
965	DIAS0000939	ss478936671	4	110401734	S18299802	ENSSSCG00000006714	ENSSSCG00000006714	4	111313567	111336893	0.504974	0.0966227	27.3137	1.73e-07	4.27e-07	cis
819	ALGA0103611	ss131087032	9	12303255	S18554980	ENSSSCG00000014875	CAPN5	9	12302387	12341085	0.426751	0.075027	32.3529	1.29e-08	4.34e-07	cis
833	ALGA0115459	ss131119650	6	96365981	S35167513	ENSSSCG00000003692	MYL12B	6	96440639	96451541	0.384425	0.0681	31.8661	1.65e-08	4.41e-07	cis
812	ASGA0001719	ss131146697	1	29081623	S35167478	ENSSSCG00000004156	IFNGR1	1	30388405	30408868	-0.234784	0.0411897	32.4906	1.2e-08	4.42e-07	cis
999	MARC0067006	ss107847146	2	150173420	SMG01_0019_H05	ENSSSCG00000014393	GNPDA1	2	149805752	149817596	-0.444796	0.0872233	26.005	3.41e-07	4.45e-07	cis
951	ALGA0037499	ss131314910	6	144026033	S27602998	ENSSSCG00000029633	USP24	6	145323643	145450640	-0.396314	0.0753984	27.6284	1.47e-07	4.51e-07	cis
1023	ALGA0123434	ss131064884	15	1443718	S23212804	ENSSSCG00000028384	RND3	15	1003620	1010816	0.418416	0.0829185	25.4632	4.51e-07	4.51e-07	cis
1026	ASGA0079732	ss131556622	18	43844743	S35166241	ENSSSCG00000021250	FKBP9	18	44427774	44474940	-0.545377	0.108211	25.401	4.66e-07	4.66e-07	cis
1027	H3GA0055096	ss131040487	10	38168134	S40431687	ENSSSCG00000010996	ENSSSCG00000010996	10	37484539	37499096	-0.386304	0.0766834	25.3778	4.71e-07	4.71e-07	cis
1028	ALGA0124331	ss131031455	3	2624437	LVR01_0062_H04	ENSSSCG00000007554	ZFAND2A	3	873366	879193	0.537247	0.10672	25.3428	4.8e-07	4.8e-07	cis
890	ASGA0055676	ss131488266	13	3554668	S46877749	ENSSSCG00000011195	GALNTL2	13	3520516	3559242	-0.69518	0.127716	29.628	5.23e-08	4.84e-07	cis
831	ASGA0073334	ss131536290	16	51935396	THY01_0003_A09	ENSSSCG00000027147	CENPH	16	51246712	51272145	-0.51946	0.0920014	31.8798	1.64e-08	4.91e-07	cis
943	MARC0004981	ss107815686	15	17962169	S35173140	ENSSSCG00000015690	UBXN4	15	18554535	18589911	-0.121116	0.0229718	27.7981	1.35e-07	4.94e-07	cis
1031	DIAS0000846	ss478936603	2	6201646	OVR01_0009_D08	ENSSSCG00000013003	ZNHIT2	2	6207436	6208686	0.209169	0.0416276	25.2483	5.04e-07	5.04e-07	cis
1007	ALGA0021085	ss131229325	3	119979845	S35170526	ENSSSCG00000008573	RAB10	3	119827430	119909414	0.11667	0.0229638	25.8125	3.76e-07	5.2e-07	cis
1017	INRA0027808	ss478941950	7	107571343	SKNB1_0050_B04	ENSSSCG00000002396	ENSSSCG00000002396	7	106553043	106564932	0.291386	0.0575602	25.6267	4.14e-07	5.23e-07	cis
1033	ASGA0030712	ss131348549	7	4668767	S46879112	ENSSSCG00000026199	NRN1	7	3798438	3807156	-0.55373	0.110386	25.1634	5.27e-07	5.27e-07	cis
1032	ASGA0007711	ss131156821	1	301515839	S46881156	ENSSSCG00000005665	PHYHD1	1	303258825	303270695	0.274122	0.0546066	25.1999	5.17e-07	5.28e-07	cis
874	ALGA0077129	ss131512114	14	43664740	S46876633	ENSSSCG00000009931	MVK	14	43850912	43874056	0.464065	0.0843487	30.2692	3.76e-08	5.41e-07	cis
618	H3GA0040193	ss131513737	14	53073486	S46876517	ENSSSCG00000010057	FAM211B	14	53051251	53057255	-0.338299	0.052557	41.4324	1.22e-10	5.48e-07	cis
1037	INRA0015436	ss478941073	4	95000157	S35166002	ENSSSCG00000006363	UFC1	4	97153012	97167572	0.115335	0.0230323	25.0755	5.51e-07	5.51e-07	cis
926	ALGA0109202	ss131102367	16	36835185	S50209168	ENSSSCG00000016894	ARL15	16	35278525	35417710	0.410092	0.0769462	28.4045	9.84e-08	5.52e-07	cis
961	ASGA0028260	ss131302392	6	53831622	S50184489	ENSSSCG00000025353	TNNT1	6	54301796	54314510	0.571511	0.109189	27.3965	1.66e-07	5.54e-07	cis
1009	ASGA0080879	ss131564134	19	16023625	S39952123	ENSSSCG00000012160	SH3KBP1	19	17137918	17492926	-0.334378	0.0658837	25.7584	3.87e-07	5.75e-07	cis
783	ASGA0010428	ss131190277	2	65819735	S35164541	ENSSSCG00000013757	C19orf53	2	65669724	65673691	0.369316	0.063716	33.5969	6.78e-09	5.92e-07	cis
986	DIAS0004174	ss478938021	2	6552956	S40316653	ENSSSCG00000013020	ENSSSCG00000013020	2	6497805	6512966	0.186903	0.0364251	26.3288	2.88e-07	5.99e-07	cis
955	MARC0115122	ss107910575	3	119349483	S35165596	ENSSSCG00000029185	MAPRE3	3	119084107	119135331	-0.22943	0.0437088	27.5527	1.53e-07	6.11e-07	cis
1011	MARC0040061	ss107813317	5	94822437	S16767076	ENSSSCG00000020903	NUDT4	5	93642863	93657312	-0.323268	0.0637207	25.7374	3.91e-07	6.21e-07	cis
1035	ALGA0111133	ss131107704	13	12110538	SMG01_0097_B06	ENSSSCG00000011211	ENSSSCG00000011211	13	12399955	12493717	-0.357244	0.0712992	25.105	5.43e-07	6.35e-07	cis
898	ASGA0041925	ss131414796	9	20196539	S35173654	ENSSSCG00000014908	CCDC89	9	21877984	21879105	-0.615316	0.11371	29.282	6.26e-08	6.45e-07	cis
988	ALGA0121862	ss131036742	6	150772134	S40551411	ENSSSCG00000003885	CMPK1	6	151712184	151748395	0.239124	0.0466192	26.3097	2.91e-07	6.49e-07	cis
978	ASGA0008809	ss131190257	2	6998911	ITT01_0026_G10	ENSSSCG00000013033	BAD	2	6897945	6909698	0.215198	0.0416353	26.7148	2.36e-07	6.55e-07	cis
924	ALGA0049219	ss131376422	8	120455934	S35169250	ENSSSCG00000025541	ELOVL6	8	120119600	120219822	-0.424688	0.0795811	28.4787	9.47e-08	6.73e-07	cis
1045	ASGA0104238	ss131029051	5	91571106	S38479713	ENSSSCG00000000896	ENSSSCG00000000896	5	91873151	91985573	-0.275183	0.0553952	24.6774	6.78e-07	6.78e-07	cis
1048	ALGA0039427	ss131338754	7	23087077	S18550582	ENSSSCG00000025335	ENSSSCG00000025335	7	24117439	24120600	-0.336905	0.0679004	24.619	6.99e-07	6.99e-07	cis
1030	MARC0002904	ss107798288	10	35752388	OVRM1_0219_A04	ENSSSCG00000010996	BAG1	10	37484539	37499096	-0.340994	0.0678614	25.2492	5.04e-07	7.19e-07	cis
1051	MARC0066431	ss107846205	11	208006	SKNB1_0064_C03	ENSSSCG00000029465	IFT88	11	308713	344315	0.293012	0.0591212	24.5632	7.19e-07	7.19e-07	cis
932	H3GA0049205	ss131549088	17	52831208	S39914158	ENSSSCG00000028487	ENSSSCG00000028487	17	53452554	53459414	0.208312	0.0392555	28.1598	1.12e-07	7.4e-07	cis
996	MARC0027589	ss107799402	2	83473343	ADR01_0090_E12	ENSSSCG00000014063	SFXN1	2	83647645	83679567	-0.481349	0.0943253	26.0414	3.34e-07	7.57e-07	cis
1016	DRGA0007943	ss120018367	7	90209262	S46878898	ENSSSCG00000002254	NR2F1	7	88960179	88972488	0.208457	0.0411483	25.6643	4.06e-07	7.77e-07	cis
997	ASGA0102450	ss131071285	2	6582123	S40500672	ENSSSCG00000013046	COX8A	2	7218448	7220218	0.387805	0.0760007	26.037	3.35e-07	7.8e-07	cis
1056	H3GA0038097	ss131482993	13	213691291	S35168888	ENSSSCG00000029219	SH3BGR	13	213286140	213348206	-0.129349	0.0261874	24.3975	7.84e-07	7.84e-07	cis
1057	ALGA0027768	ss131239273	4	116017042	OVR01_0021_D06	ENSSSCG00000006732	TRIM45	4	113577948	113589093	-0.17394	0.035221	24.3892	7.87e-07	7.87e-07	cis
909	DIAS0003464	ss478937838	3	128331561	LVR01_0028_B12	ENSSSCG00000008617	FAM49A	3	129216701	129316886	0.310537	0.0578473	28.8178	7.95e-08	7.88e-07	cis
1046	H3GA0038233	ss131484280	13	217743121	S35170010	ENSSSCG00000021991	NDUFV3	13	216572830	216576892	-0.145437	0.0293002	24.6384	6.92e-07	7.88e-07	cis
837	DRGA0003113	ss120020585	2	91047026	S20945973	ENSSSCG00000014126	MSH3	2	91102264	91281987	-0.44706	0.0793347	31.7545	1.75e-08	7.91e-07	cis
1059	ALGA0044889	ss131326979	7	118818927	S46878967	ENSSSCG00000002441	SMEK2	7	119663148	119700886	-0.288104	0.0583573	24.3731	7.94e-07	7.95e-07	cis
1034	ALGA0099322	ss131562167	19	10032407	OVRM1_0019_F07	ENSSSCG00000012121	ENSSSCG00000012121	19	10924788	11250046	-0.384453	0.0767064	25.1202	5.39e-07	8.04e-07	cis
1062	INRA0022968	ss478941542	7	1199124	S35173693	ENSSSCG00000027769	SERPINB6	7	1832641	1835126	-0.269891	0.0547265	24.321	8.15e-07	8.15e-07	cis
1063	ALGA0051084	ss131399737	9	9183235	S17513588	ENSSSCG00000021638	ENSSSCG00000021638	9	10406856	10425772	-0.371777	0.0753927	24.3168	8.17e-07	8.17e-07	cis
883	ALGA0027907	ss131240068	4	117777260	S46879837	ENSSSCG00000006768	LRIG2	4	117506415	117511417	0.434036	0.0792005	30.0328	4.25e-08	8.21e-07	cis
913	MARC0081527	ss107863386	6	74657757	S6030212	ENSSSCG00000003505	DDOST	6	73124643	73139515	0.523377	0.0976879	28.7044	8.43e-08	8.3e-07	cis
637	MARC0050331	ss107825748	3	26428824	S26401286	ENSSSCG00000024748	ENSSSCG00000024748	3	26070075	26079765	0.249904	0.0391302	40.787	1.7e-10	8.32e-07	cis
1066	ALGA0043528	ss131363520	7	96022766	OVRM1_0204_G11	ENSSSCG00000002294	ARG2	7	97650735	97693055	1.1272	0.228879	24.2545	8.44e-07	8.44e-07	cis
1067	H3GA0033803	ss131457004	12	19538900	S17524633	ENSSSCG00000020744	DUSP3	12	19569932	19583393	-0.175583	0.0356563	24.249	8.47e-07	8.47e-07	cis
1069	H3GA0026744	ss131384891	9	21094052	S17513632	ENSSSCG00000025187	TMEM126A	9	21846378	21858442	-1.33334	0.270846	24.2347	8.53e-07	8.53e-07	cis
983	M1GA0007840	ss131289066	5	66740464	S50209257	ENSSSCG00000000657	ENSSSCG00000000657	5	65023651	65062702	0.440953	0.0856104	26.5297	2.6e-07	8.7e-07	cis
1038	ASGA0028457	ss131303808	6	65824244	S35165922	ENSSSCG00000022401	AGTRAP	6	65703149	65714899	0.44806	0.08948	25.0738	5.52e-07	8.89e-07	cis
1049	ALGA0117809	ss131126432	10	27315287	LVRM1_0174_F08	ENSSSCG00000010911	ZNF281	10	27513283	27515895	-0.539791	0.10887	24.583	7.12e-07	9.05e-07	cis
1073	MARC0023230	ss107905939	2	6376098	S23764000	ENSSSCG00000012965	DRAP1	2	5513474	5515508	0.165317	0.0336714	24.1052	9.12e-07	9.12e-07	cis
1050	ALGA0039649	ss131340433	7	27619988	S35170281	ENSSSCG00000001435	AGPAT1	7	28025735	28036101	-0.597481	0.120545	24.5669	7.18e-07	9.15e-07	cis
1074	ASGA0096693	ss131566304	6	41842283	S35165057	ENSSSCG00000002952	YIF1B	6	42723119	42735370	-0.182559	0.0371898	24.0969	9.16e-07	9.16e-07	cis
884	ASGA0033893	ss131353981	7	54808215	S46878347	ENSSSCG00000001782	FAM108C1	7	55050018	55108571	0.474465	0.0865893	30.0248	4.27e-08	9.18e-07	cis
710	ALGA0070775	ss131490890	13	74499777	S17524474	ENSSSCG00000011559	IL17RC	13	73254652	73270473	0.42369	0.0697905	36.8556	1.27e-09	9.28e-07	cis
1076	ASGA0087469	ss131569985	18	8792587	S35169644	ENSSSCG00000025850	HIPK2	18	10441296	10474579	-0.298033	0.0607719	24.0504	9.38e-07	9.38e-07	cis
902	ALGA0012798	ss131183952	2	29748691	S6015146	ENSSSCG00000013304	ENSSSCG00000013304	2	29153522	29194481	0.175693	0.0325826	29.0761	6.96e-08	9.41e-07	cis
865	ALGA0043856	ss131321229	7	100870472	PTG01_0103_C08	ENSSSCG00000002306	GALNTL1	7	99153545	99263645	0.315407	0.0567379	30.9027	2.71e-08	9.47e-07	cis
941	ASGA0020976	ss131274855	4	101038423	S46880071	ENSSSCG00000006463	PEAR1	4	101749212	101777229	-0.257065	0.0486274	27.9464	1.25e-07	9.65e-07	cis
991	ALGA0115430	ss131119558	6	18587022	S35167610	ENSSSCG00000002802	GINS3	6	18222538	18230107	0.289472	0.0565917	26.1641	3.14e-07	9.66e-07	cis
661	ASGA0042990	ss131392390	9	51792077	LVRM1_0180_B08	ENSSSCG00000015105	SLC37A4	9	51282372	51287727	-0.459579	0.0734141	39.1887	3.85e-10	9.75e-07	cis
1081	INRA0008096	ss478940457	2	2666056	S18547755	ENSSSCG00000012878	IGHMBP2	2	2751383	2774853	-0.301773	0.061663	23.9504	9.89e-07	9.89e-07	cis
1082	ALGA0108818	ss131101276	12	49085493	S35168036	ENSSSCG00000017772	SDF2	12	46881815	46892173	0.581079	0.118778	23.9331	9.97e-07	9.97e-07	cis
1084	H3GA0009700	ss131217363	3	61656883	S35165384	ENSSSCG00000008198	ANKRD39	3	59233939	59245811	-0.422381	0.0863948	23.902	1.01e-06	1.01e-06	cis
1085	ALGA0037714	ss131316382	6	153177223	ADR01_0080_D08	ENSSSCG00000029808	EIF2B3	6	153765203	153900898	0.177773	0.0363499	23.9181	1.01e-06	1.01e-06	cis
1087	ASGA0097473	ss131057633	15	154128951	S19542004	ENSSSCG00000016364	GPC1	15	154436055	154449107	0.321296	0.065738	23.8879	1.02e-06	1.02e-06	cis
1089	DIAS0001428	ss478937008	14	135271348	S46877139	ENSSSCG00000010645	NHLRC2	14	135285101	135358491	-0.199648	0.04084	23.8979	1.02e-06	1.02e-06	cis
1090	ALGA0031107	ss131281269	5	20752286	S50164320	ENSSSCG00000000361	ENSSSCG00000000361	5	22652127	22656079	0.370581	0.07588	23.8513	1.04e-06	1.04e-06	cis
939	ALGA0106024	ss131093577	2	149911873	S18556629	ENSSSCG00000029281	PCDHA10	2	148577006	148760494	-0.269587	0.0509597	27.9861	1.22e-07	1.06e-06	cis
1070	ASGA0016981	ss131262886	4	1830298	SMG01_0064_D05	ENSSSCG00000027076	CYHR1	4	424102	439084	-0.218259	0.044375	24.1917	8.72e-07	1.06e-06	cis
1092	ALGA0059163	ss131425828	10	54458532	S31102468	ENSSSCG00000026354	ENSSSCG00000026354	10	52848714	52888879	-0.440769	0.0904062	23.7698	1.09e-06	1.09e-06	cis
1041	ASGA0005132	ss131135212	1	183360703	OVR01_0034_E04	ENSSSCG00000004951	AAGAB	1	182853801	182893684	0.45083	0.0903919	24.8752	6.12e-07	1.1e-06	cis
916	H3GA0022664	ss131321889	7	103910821	LNG01_0035_G07	ENSSSCG00000002366	NPC2	7	103573074	103582623	-0.231349	0.0431981	28.6817	8.53e-08	1.13e-06	cis
1086	ALGA0114338	ss131568651	12	3355504	S29971491	ENSSSCG00000017168	SEPT9	12	4003723	4153387	0.368902	0.0754514	23.9049	1.01e-06	1.15e-06	cis
1054	ASGA0008834	ss131191136	2	7058677	S35170600	ENSSSCG00000021620	STIP1	2	6978383	7040372	0.334262	0.0676475	24.4158	7.76e-07	1.18e-06	cis
774	ASGA0045507	ss131413077	9	41113238	S18378418	ENSSSCG00000014998	AASDHPPT	9	39939906	39984846	-0.425321	0.0729135	34.0265	5.44e-09	1.2e-06	cis
1101	ALGA0029147	ss131247170	4	134724098	S46880186	ENSSSCG00000006889	ARHGAP29	4	134770845	134804046	0.156413	0.0322099	23.5812	1.2e-06	1.2e-06	cis
1102	MARC0031396	ss107804220	12	33279227	S26653059	ENSSSCG00000017626	SRSF1	12	35280155	35283908	-0.172264	0.0354905	23.5594	1.21e-06	1.21e-06	cis
868	H3GA0021302	ss131349358	7	46433394	S46878390	ENSSSCG00000001725	GPR116	7	48301660	48428872	0.400213	0.0723109	30.632	3.12e-08	1.23e-06	cis
949	ALGA0091288	ss131538256	16	70677354	MLN01_0081_H04	ENSSSCG00000017062	TIMD4	16	72131565	72143485	-0.288394	0.0548437	27.6516	1.45e-07	1.23e-06	cis
1103	DRGA0014699	ss120027936	14	140217030	S46877114	ENSSSCG00000010669	PDZD8	14	138801329	138903799	0.168652	0.0347684	23.5295	1.23e-06	1.23e-06	cis
1104	ASGA0008626	ss131185204	2	5335401	S35164291	ENSSSCG00000013013	ARL2	2	6290009	6299042	-0.218591	0.0450564	23.5371	1.23e-06	1.23e-06	cis
1105	ALGA0091575	ss131538960	16	74982852	S20946319	ENSSSCG00000017066	ENSSSCG00000017066	16	74198947	74246709	0.383387	0.0790331	23.5319	1.23e-06	1.23e-06	cis
1106	ASGA0094601	ss131049774	1	265598450	S46880983	ENSSSCG00000005349	GRHPR	1	266090937	266101840	0.39323	0.0810958	23.5124	1.24e-06	1.24e-06	cis
1114	ALGA0011623	ss131189020	2	6254385	S35173740	ENSSSCG00000013011	SAC3D1	2	6270450	6273674	-0.283577	0.0586739	23.3589	1.34e-06	1.34e-06	cis
1115	ALGA0003672	ss131169878	1	63850852	S46880384	ENSSSCG00000004313	SRSF12	1	63802470	63810641	0.377606	0.0781763	23.3307	1.36e-06	1.36e-06	cis
1098	ASGA0030960	ss131358226	7	7800516	S26734441	ENSSSCG00000001038	TMEM14C	7	7774417	7781632	0.231969	0.0477071	23.6425	1.16e-06	1.37e-06	cis
1116	MARC0036786	ss107807185	10	70713870	S35167640	ENSSSCG00000011145	ASB13	10	71403808	71417802	-0.527221	0.109185	23.3163	1.37e-06	1.37e-06	cis
976	H3GA0037102	ss131492798	13	98489132	S6076282	ENSSSCG00000027459	ANKUB1	13	98089279	98228641	0.364643	0.0703344	26.8783	2.17e-07	1.38e-06	cis
721	H3GA0027436	ss131394115	9	59460435	S35166121	ENSSSCG00000015231	DCPS	9	59064169	59101039	-0.610455	0.101537	36.1458	1.83e-09	1.39e-06	cis
1117	ALGA0020055	ss131222506	3	95944062	S18361249	ENSSSCG00000026180	NRXN1	3	96468315	96661674	0.733173	0.151911	23.2935	1.39e-06	1.39e-06	cis
963	MARC0095571	ss107879169	5	18137331	TCH01_0015_B07	ENSSSCG00000028481	CALCOCO1	5	19356305	19375156	0.304166	0.0581648	27.3465	1.7e-07	1.4e-06	cis
1118	ALGA0017853	ss131228626	3	15754109	S35168449	ENSSSCG00000007739	GUSB	3	16924757	16939447	-0.420674	0.0872191	23.2631	1.41e-06	1.41e-06	cis
1042	ASGA0101684	ss131069055	12	62914506	S19546263	ENSSSCG00000018045	ULK2	12	62666981	62683150	0.192689	0.0386662	24.8341	6.25e-07	1.42e-06	cis
1020	MARC0020606	ss107904197	4	39245373	S23766996	ENSSSCG00000006058	RRM2B	4	37679213	37704351	-0.827548	0.163873	25.5019	4.42e-07	1.48e-06	cis
1039	H3GA0008874	ss131225121	3	15024295	S50200812	ENSSSCG00000026457	WBSCR17	3	15627836	15667593	0.26801	0.0535561	25.0429	5.61e-07	1.5e-06	cis
1111	ASGA0081616	ss131563908	19	142189065	S35169107	ENSSSCG00000012817	FUNDC2	19	143115683	143129036	0.122133	0.0252487	23.3986	1.32e-06	1.52e-06	cis
1125	ALGA0011389	ss131189737	2	2715091	S31102369	ENSSSCG00000012875	ENSSSCG00000012875	2	2708675	2727191	-0.172253	0.0358271	23.1159	1.53e-06	1.53e-06	cis
1126	INRA0015336	ss478941067	4	92633638	S46879669	ENSSSCG00000006304	MPC2	4	90745388	90767619	0.233612	0.0485992	23.1063	1.53e-06	1.53e-06	cis
1120	M1GA0020786	ss131532726	15	152195152	S19540140	ENSSSCG00000020790	MYEOV2	15	153946104	153950517	0.223073	0.0462677	23.2455	1.43e-06	1.54e-06	cis
1064	ALGA0025771	ss131267829	4	77786937	S46879722	NA	ASPH	4	78370012	78375159	0.15723	0.031887	24.3133	8.19e-07	1.56e-06	cis
1008	ALGA0029879	ss131279153	5	1912703	S46879483	ENSSSCG00000000060	DESI1	5	4300716	4323534	0.238517	0.046997	25.7572	3.87e-07	1.59e-06	cis
1077	ASGA0025821	ss131288792	5	66303676	S17510311	ENSSSCG00000025117	ATN1	5	66219447	66232942	-0.314221	0.0641189	24.0159	9.55e-07	1.6e-06	cis
1133	MARC0015744	ss107900257	6	3130922	S35168552	ENSSSCG00000023866	ACSF3	6	825971	843709	0.316362	0.0659387	23.019	1.6e-06	1.6e-06	cis
960	ALGA0110179	ss131569918	17	51005799	S35165521	ENSSSCG00000007379	WISP2	17	52668111	52683103	0.446866	0.085272	27.4626	1.6e-07	1.63e-06	cis
855	ASGA0101909	ss131069651	1	248711753	SPL01_0034_E10	ENSSSCG00000005247	TJP2	1	248714681	248883729	-0.357066	0.0640357	31.0922	2.46e-08	1.68e-06	cis
1107	ASGA0070083	ss131526807	15	92085105	S19537130	ENSSSCG00000016005	SESTD1	15	94265676	94345692	-0.302658	0.0624203	23.51	1.24e-06	1.68e-06	cis
1136	M1GA0007506	ss131293448	5	8303062	S35171817	ENSSSCG00000026108	CDC42EP1	5	7802439	7811135	-0.458276	0.0957886	22.8889	1.72e-06	1.72e-06	cis
823	H3GA0022262	ss131361799	7	93278001	S46878886	ENSSSCG00000002277	SPTB	7	95193213	95335426	0.311956	0.0549725	32.203	1.39e-08	1.79e-06	cis
1068	MARC0002321	ss107905009	5	79160996	S40233626	ENSSSCG00000026597	SLC38A4	5	80391398	80427093	-0.436583	0.0886786	24.2379	8.51e-07	1.79e-06	cis
1142	MARC0027413	ss107797995	15	117834922	S35173058	ENSSSCG00000030081	NBEAL1	15	117982953	118007077	0.259728	0.0544141	22.7833	1.81e-06	1.81e-06	cis
1137	ALGA0095537	ss131549390	17	54098478	S35174171	ENSSSCG00000022258	ENSSSCG00000022258	17	53182912	53185808	0.43218	0.0903528	22.8795	1.72e-06	1.9e-06	cis
950	ALGA0107599	ss131097978	11	76775112	S46877790	ENSSSCG00000009520	ZIC3	11	76103279	76108001	0.342403	0.0651395	27.6304	1.47e-07	1.91e-06	cis
1145	ASGA0008215	ss131160437	1	307192626	S46881120	ENSSSCG00000005749	BRD3	1	307475101	307507430	0.343006	0.0720327	22.6749	1.92e-06	1.92e-06	cis
1147	DBWU0001050	ss71868791	4	103449369	S6023899	ENSSSCG00000006568	DENND4B	4	104651806	104669403	0.340915	0.071618	22.6593	1.93e-06	1.93e-06	cis
1149	ASGA0105181	ss131031529	19	40435781	S16763549	ENSSSCG00000012235	ENSSSCG00000012235	19	38037904	38156544	-0.218072	0.045846	22.6254	1.97e-06	1.97e-06	cis
1150	ASGA0030100	ss131315507	6	147923367	S29973491	ENSSSCG00000003859	ZCCHC11	6	147320008	147467617	-0.234607	0.0493236	22.6241	1.97e-06	1.97e-06	cis
1151	H3GA0019979	ss131325011	7	12121203	S46879075	ENSSSCG00000001063	MYLIP	7	12713074	12733740	0.321227	0.0675348	22.6239	1.97e-06	1.97e-06	cis
1100	MARC0035544	ss107808466	2	27137409	S35170163	ENSSSCG00000013293	COMMD9	2	27119410	27138704	0.2428	0.0500048	23.5763	1.2e-06	2e-06	cis
1152	ASGA0104982	ss131031039	12	1656436	ADR01_0093_H04	ENSSSCG00000028593	ENTHD2	12	1429427	1439241	0.297451	0.0625843	22.5891	2.01e-06	2.01e-06	cis
1040	ALGA0057866	ss131418669	10	27166964	S40464899	ENSSSCG00000027314	CAMSAP2	10	27745697	27799989	-0.313236	0.0626723	24.98	5.79e-07	2.02e-06	cis
1154	ASGA0076170	ss131545316	17	33727431	S17527177	ENSSSCG00000007115	THBD	17	34274132	34277761	1.15811	0.243847	22.556	2.04e-06	2.04e-06	cis
899	DRGA0013398	ss120024121	13	201798239	S50371661	ENSSSCG00000012026	ADAMTS1	13	200127201	200135726	-0.430562	0.0797181	29.1714	6.63e-08	2.06e-06	cis
1129	ALGA0020605	ss131225839	3	112022721	S40015580	ENSSSCG00000008513	BIRC6	3	113955609	114112318	0.288163	0.0600115	23.0572	1.57e-06	2.07e-06	cis
1140	ASGA0035687	ss131323063	7	106702548	S16762471	ENSSSCG00000002404	ENSSSCG00000002404	7	106678419	106734252	-0.293609	0.0614362	22.8397	1.76e-06	2.09e-06	cis
1159	ALGA0064232	ss131454747	11	85062359	S18357245	ENSSSCG00000009556	CUL4A	11	86146355	86178783	0.362329	0.0763878	22.4988	2.1e-06	2.1e-06	cis
1052	ALGA0102621	ss131084256	1	308140434	S19540194	ENSSSCG00000029715	OLFM1	1	308316069	308353293	-0.314506	0.0634948	24.5348	7.3e-07	2.11e-06	cis
1160	ASGA0000700	ss131172727	1	8531297	S35173524	ENSSSCG00000004047	MRPL18	1	9380706	9388315	-0.164813	0.0347857	22.4481	2.16e-06	2.16e-06	cis
901	MARC0053045	ss107831132	8	74879258	S35167800	ENSSSCG00000008980	SCARB2	8	76034114	76105880	-0.394462	0.0730698	29.1429	6.72e-08	2.17e-06	cis
1093	DRGA0009211	ss120026556	9	22122847	S35170742	ENSSSCG00000014919	ME3	9	22589630	22692263	-0.426192	0.0874681	23.7417	1.1e-06	2.22e-06	cis
1161	ASGA0071782	ss131532814	15	152173821	S39980378	ENSSSCG00000028180	ENSSSCG00000028180	15	154461747	154466314	0.24267	0.0512759	22.3978	2.22e-06	2.22e-06	cis
1163	ASGA0060892	ss131517124	14	7654009	S46877416	ENSSSCG00000009640	ENTPD4	14	8433828	8455666	-0.266185	0.0562854	22.3654	2.25e-06	2.25e-06	cis
938	ALGA0039341	ss131338206	7	21767963	S19545994	ENSSSCG00000001100	LRRC16A	7	21468020	21653398	0.465052	0.087888	27.9991	1.21e-07	2.26e-06	cis
1065	MARC0085103	ss107868364	2	128547253	S18337010	ENSSSCG00000027857	ENSSSCG00000027857	2	128405067	128545583	0.268738	0.0545629	24.2585	8.42e-07	2.26e-06	cis
1083	MARC0105409	ss107890603	17	59836538	S39846159	ENSSSCG00000007477	NFATC2	17	59183330	59332006	-0.254383	0.0520149	23.9178	1.01e-06	2.26e-06	cis
1164	ASGA0020054	ss131267192	4	75519547	S35168129	ENSSSCG00000006220	ARMC1	4	75141923	75174624	-0.387316	0.0819057	22.3616	2.26e-06	2.26e-06	cis
1099	ALGA0070818	ss131491040	13	76244239	S18378792	ENSSSCG00000029877	MKRN2	13	75831026	75848212	0.277599	0.057146	23.5974	1.19e-06	2.37e-06	cis
1169	MARC0045418	ss107820164	19	121711665	S6075779	ENSSSCG00000012650	OCRL	19	121904424	121959210	-0.187282	0.0396904	22.265	2.37e-06	2.37e-06	cis
956	MARC0070949	ss107851957	2	128797751	LVRM1_0200_D02	ENSSSCG00000028431	HSD17B4	2	128752210	128798132	-0.286897	0.0547146	27.4945	1.58e-07	2.38e-06	cis
1171	MARC0013397	ss107896077	12	209210	S18555888	ENSSSCG00000017128	HEXDC	12	63401	75003	-0.459367	0.0973897	22.2481	2.4e-06	2.4e-06	cis
1172	ALGA0098723	ss131558344	18	54367433	S40114057	ENSSSCG00000023820	ENSSSCG00000023820	18	55408591	55516680	0.301501	0.0639241	22.2459	2.4e-06	2.4e-06	cis
1001	M1GA0007352	ss131285178	5	4855248	S35173110	ENSSSCG00000000072	SLC25A17	5	4802927	4850173	-0.208068	0.0408655	25.9237	3.55e-07	2.43e-06	cis
1047	H3GA0021306	ss131349419	7	46580245	S5997981	ENSSSCG00000001700	ENSSSCG00000001700	7	45091212	45104205	-0.543756	0.109553	24.6354	6.93e-07	2.43e-06	cis
1088	H3GA0005795	ss131189951	2	6829568	S19226930	ENSSSCG00000013046	COX8A	2	7218448	7220218	-0.304389	0.0622881	23.8807	1.02e-06	2.44e-06	cis
1053	DRGA0017577	ss478939201	16	20792895	S50674927	ENSSSCG00000016823	C1QTNF3	16	20792525	20819543	0.273577	0.0553053	24.4696	7.55e-07	2.46e-06	cis
1146	DIAS0003115	ss478937677	8	140664386	S6086868	ENSSSCG00000009222	ENSSSCG00000009222	8	140599657	140643507	0.229139	0.0481179	22.677	1.92e-06	2.48e-06	cis
1175	ALGA0027421	ss131278213	4	111622045	OVR01_0021_D06	ENSSSCG00000006732	TRIM45	4	113577948	113589093	-0.225506	0.0478953	22.1683	2.5e-06	2.5e-06	cis
1176	H3GA0005795	ss131189951	2	6829568	S35165852	ENSSSCG00000013054	ATL3	2	7615311	7649588	0.345527	0.0734593	22.1244	2.56e-06	2.56e-06	cis
1019	ASGA0067065	ss131503418	14	141048490	S35169949	ENSSSCG00000010691	PPAPDC1A	14	141831969	141983156	-0.355263	0.0703058	25.5339	4.35e-07	2.58e-06	cis
1113	M1GA0025009	ss131119831	13	25577419	S26727707	ENSSSCG00000011243	GOLGA4	13	24019462	24132699	-0.286132	0.0591879	23.3704	1.34e-06	2.62e-06	cis
1181	MARC0031605	ss107803807	12	54003633	S14887944	ENSSSCG00000017874	ENSSSCG00000017874	12	52031785	52042206	-0.53765	0.114434	22.0744	2.62e-06	2.62e-06	cis
1179	MARC0045745	ss107821545	5	15546400	S18553743	ENSSSCG00000000175	ADCY6	5	15129052	15145294	0.469502	0.099868	22.1015	2.59e-06	2.72e-06	cis
1184	SIRI0001219	ss478944828	15	20498235	S18383814	ENSSSCG00000015709	SLC35F5	15	22548114	22594753	-0.308446	0.0657525	22.0056	2.72e-06	2.72e-06	cis
1006	ASGA0055883	ss131492955	13	9626544	S46877743	ENSSSCG00000011208	ZNF385D	13	9483097	9815818	0.473549	0.0931907	25.8218	3.74e-07	2.73e-06	cis
1186	ALGA0086720	ss131528124	15	121755719	OVRM1_0124_C12	ENSSSCG00000016140	FZD5	15	122425805	122428979	-0.363357	0.07749	21.9875	2.74e-06	2.74e-06	cis
1157	ALGA0047119	ss131365255	8	29169086	S35172820	ENSSSCG00000008769	CD68	8	29672295	29674595	0.365594	0.0770335	22.5237	2.08e-06	2.75e-06	cis
995	ALGA0107099	ss131096614	6	75464653	S6081690	ENSSSCG00000028387	CNKSR1	6	77200943	77208170	0.397855	0.0779536	26.0482	3.33e-07	2.78e-06	cis
1095	ASGA0082294	ss131087008	6	40054181	S18555498	ENSSSCG00000002861	NUDT19	6	38186433	38192190	0.357791	0.0734853	23.706	1.12e-06	2.82e-06	cis
1166	MARC0056858	ss107836210	6	40053845	S17510547	ENSSSCG00000025126	LGI4	6	40102684	40110284	0.297747	0.0630271	22.3173	2.31e-06	2.88e-06	cis
1190	ALGA0122190	ss131568396	12	18158203	S26715950	ENSSSCG00000017308	ENSSSCG00000017308	12	16844509	16905553	-0.264058	0.0564613	21.8724	2.91e-06	2.91e-06	cis
1121	ALGA0061562	ss131440017	11	25593848	S18554583	ENSSSCG00000024244	VWA8	11	26002053	26035899	0.296874	0.0616103	23.2187	1.45e-06	2.93e-06	cis
1055	H3GA0050215	ss131556659	18	2743107	S19539967	ENSSSCG00000016419	ENSSSCG00000016419	18	2986712	2994219	-0.417527	0.084515	24.4062	7.8e-07	2.94e-06	cis
1014	ALGA0069472	ss131487583	13	36134041	OVRM1_0104_D10	ENSSSCG00000011373	QRICH1	13	34906816	34942674	0.115099	0.0227028	25.7029	3.98e-07	2.96e-06	cis
1177	MARC0064361	ss107841613	6	12175756	S40554541	ENSSSCG00000022668	ZFP1	6	12360130	12364222	0.417186	0.0887104	22.1162	2.57e-06	2.98e-06	cis
1191	ALGA0061286	ss131438369	11	21082412	S18275664	ENSSSCG00000009408	LRCH2	11	21040036	21292457	0.237557	0.0508461	21.8284	2.98e-06	2.98e-06	cis
603	ASGA0010395	ss131189587	2	75604591	S35169219	ENSSSCG00000013514	LRG1	2	74792835	74794961	-0.554263	0.0853212	42.2006	8.24e-11	3.09e-06	cis
1097	ASGA0104055	ss131028574	8	1555388	S18556879	ENSSSCG00000008681	WHSC2	8	511356	626847	-0.280983	0.0577949	23.6364	1.16e-06	3.09e-06	cis
1143	ALGA0121437	ss131083216	5	78754003	S35169796	ENSSSCG00000026597	SLC38A4	5	80391398	80427093	0.753493	0.158014	22.7387	1.86e-06	3.09e-06	cis
1193	CASI0008722	ss478935512	13	126774636	S18552012	ENSSSCG00000011765	USP13	13	126874048	126917846	-0.138277	0.0296123	21.8048	3.02e-06	3.09e-06	cis
1013	INRA0003854	ss478939680	1	125630507	S46880496	ENSSSCG00000004577	NARG2	1	123254928	123339939	0.315904	0.062303	25.7094	3.97e-07	3.11e-06	cis
1010	MARC0036292	ss107808685	13	150958697	OVR01_0101_E01	ENSSSCG00000011889	GSK3A	13	149430809	149702182	0.225201	0.0443757	25.7542	3.88e-07	3.15e-06	cis
1022	ALGA0069457	ss131487530	13	35917664	PBL01_0100_E01	ENSSSCG00000011436	TLR9	13	37647229	37652020	-0.432436	0.0856423	25.4957	4.43e-07	3.16e-06	cis
1012	ALGA0078789	ss131517651	14	79417669	S35166198	ENSSSCG00000010274	ENSSSCG00000010274	14	79591564	79629916	0.324085	0.0639189	25.7075	3.97e-07	3.17e-06	cis
1196	ASGA0103805	ss131027861	3	76902812	S35167268	ENSSSCG00000008316	NAGK	3	74949400	74959068	0.216144	0.0463881	21.7108	3.17e-06	3.17e-06	cis
1197	H3GA0051863	ss131562442	19	104421259	S46875773	ENSSSCG00000012576	CHRDL1	19	104266414	104398296	-0.354193	0.0760385	21.6977	3.19e-06	3.19e-06	cis
934	ALGA0124503	ss131033720	6	43440574	S35165070	ENSSSCG00000002935	ZNF37A	6	41551139	41578425	0.423271	0.0798035	28.1315	1.13e-07	3.22e-06	cis
1180	DRGA0006919	ss120025663	6	132565019	S33333596	ENSSSCG00000003789	CTH	6	132027412	132050286	0.493892	0.105091	22.0866	2.61e-06	3.26e-06	cis
919	INRA0004425	ss478939825	1	156653720	DCI01_0020_G09	ENSSSCG00000004820	LINS	1	155373142	155381352	0.156524	0.0292694	28.5977	8.91e-08	3.27e-06	cis
1199	MARC0114836	ss107876789	10	17075628	S40094976	ENSSSCG00000025290	ZNF596	10	14958196	14966579	0.412977	0.088794	21.6313	3.3e-06	3.3e-06	cis
1024	DIAS0002907	ss478937584	14	46043439	MLN01_0087_F12	ENSSSCG00000009960	HPS4	14	46929530	46951795	-0.125692	0.0249335	25.4125	4.63e-07	3.31e-06	cis
1185	ALGA0047910	ss131369784	8	57531135	OVRM1_0208_C02	ENSSSCG00000008890	TMA16	8	55470822	55498954	-0.311685	0.0664608	21.9939	2.74e-06	3.31e-06	cis
1112	ALGA0038823	ss131335707	7	15145869	S17515868	ENSSSCG00000024312	ENSSSCG00000024312	7	16178089	16182991	0.371955	0.0769198	23.3833	1.33e-06	3.32e-06	cis
1168	MARC0063374	ss107843255	11	20062267	S29966082	ENSSSCG00000009407	ESD	11	20991647	21011979	0.396854	0.0840285	22.3053	2.33e-06	3.32e-06	cis
1201	DRGA0005325	ss120031131	4	136331395	S46880174	ENSSSCG00000006893	BCAR3	4	135280375	135321500	-0.216818	0.0466284	21.6217	3.32e-06	3.32e-06	cis
1127	ALGA0082396	ss131503595	14	141710209	S46877101	ENSSSCG00000010681	SFXN4	14	140556673	140600229	0.158881	0.0330561	23.1015	1.54e-06	3.34e-06	cis
1072	ALGA0068834	ss131485673	13	25182771	UTR01_0099_H03	ENSSSCG00000028740	CTDSP2	13	24871055	24994231	0.373194	0.0759937	24.1165	9.07e-07	3.35e-06	cis
1061	ALGA0018121	ss131235737	3	27824164	S40159378	ENSSSCG00000007864	ENSSSCG00000007864	3	26734480	26751349	0.69887	0.141703	24.324	8.14e-07	3.36e-06	cis
979	ASGA0002183	ss131163497	1	36301067	S6082931	ENSSSCG00000004203	L3MBTL3	1	36632463	36730863	-0.440446	0.085226	26.708	2.37e-07	3.38e-06	cis
794	ALGA0080891	ss131499103	14	117715367	THY01_0004_D02	ENSSSCG00000010491	ENSSSCG00000010491	14	116344443	116346369	-0.502177	0.0872492	33.1277	8.63e-09	3.42e-06	cis
1108	ASGA0034534	ss131359042	7	81753305	OVRM1_0188_C05	ENSSSCG00000002037	CDH24	7	81327034	81351723	0.645224	0.13328	23.4362	1.29e-06	3.45e-06	cis
830	ALGA0079817	ss131520861	14	97936061	S46876988	ENSSSCG00000010391	ERCC6	14	97908659	97979662	-0.438464	0.077581	31.9416	1.59e-08	3.46e-06	cis
1174	H3GA0055001	ss131038739	2	18416602	S6044203	ENSSSCG00000013269	ENSSSCG00000013269	2	17939949	17953255	0.208938	0.0443664	22.1783	2.48e-06	3.55e-06	cis
1187	ALGA0002916	ss131165896	1	48169059	S20947031	ENSSSCG00000030488	ENSSSCG00000030488	1	48488864	48498362	-0.410254	0.0875958	21.9351	2.82e-06	3.66e-06	cis
1205	ALGA0096005	ss131550957	17	61320613	UTR01_0023_E01	ENSSSCG00000007482	TSHZ2	17	60735916	61243854	-0.346696	0.0749342	21.406	3.72e-06	3.72e-06	cis
1178	ASGA0082378	ss131088192	11	74827003	S35166989	ENSSSCG00000009523	A2LD1	11	76549455	76549907	0.566799	0.120539	22.1108	2.57e-06	3.74e-06	cis
1207	ASGA0059072	ss131495527	13	154249181	S18549962	ENSSSCG00000011916	ATP6V1A	13	155711286	155777818	0.696592	0.150606	21.3929	3.74e-06	3.74e-06	cis
1208	MARC0015437	ss107898789	3	137250265	S18550814	ENSSSCG00000008645	ID2	3	135801780	135804369	0.349692	0.0756261	21.381	3.76e-06	3.76e-06	cis
1167	ASGA0084743	ss131120586	12	53907898	S35168557	ENSSSCG00000030431	RANGRF	12	55960748	55962823	0.143865	0.0304526	22.3183	2.31e-06	3.79e-06	cis
1194	H3GA0039678	ss131510851	14	33725950	S35168584	ENSSSCG00000009816	P2RX4	14	33232345	33251978	-0.44048	0.0943538	21.7938	3.04e-06	3.8e-06	cis
1210	ASGA0024667	ss131278740	5	14510604	LVR01_0004_B09	ENSSSCG00000000171	CKAP4	5	14098331	14106287	-0.244014	0.0527916	21.3648	3.8e-06	3.8e-06	cis
1189	DIAS0000961	ss478936682	4	107282153	S46879930	ENSSSCG00000030278	MLLT11	4	107418968	107424652	-0.302869	0.0647435	21.8835	2.9e-06	3.82e-06	cis
1079	ALGA0115560	ss131119945	8	58380235	PTG01_0072_A02	ENSSSCG00000023269	EXOC1	8	58314881	58371752	-0.356055	0.0727233	23.971	9.78e-07	3.84e-06	cis
1123	ALGA0107852	ss131098667	12	62158019	S18378770	ENSSSCG00000025254	ZNF624	12	62113307	62132250	-0.419845	0.0871825	23.191	1.47e-06	3.89e-06	cis
1213	MARC0063503	ss107843406	9	134351723	S20944356	ENSSSCG00000015525	TOR3A	9	132634649	132660669	0.282316	0.0611436	21.3191	3.89e-06	3.89e-06	cis
1214	ALGA0102114	ss131566932	6	113782584	MLTL1_0011_F05	ENSSSCG00000003741	ZNF271	6	111393640	111405488	-0.302507	0.0655406	21.3035	3.92e-06	3.92e-06	cis
1216	MARC0014921	ss107896842	6	76941199	S35174061	ENSSSCG00000026257	STMN1	6	76928474	76934104	0.257944	0.0558995	21.2929	3.94e-06	3.94e-06	cis
1218	ASGA0103509	ss131027065	12	20475232	THY01_0093_C05	ENSSSCG00000028522	KRT10	12	21842637	21846419	0.710422	0.154298	21.199	4.14e-06	4.14e-06	cis
1219	ASGA0023762	ss131279444	5	2033140	S35167988	ENSSSCG00000000035	TTLL1	5	3216151	3250371	0.251745	0.0546905	21.1885	4.16e-06	4.16e-06	cis
1221	ALGA0082558	ss131504106	14	142951787	S46877352	ENSSSCG00000010728	CPXM2	14	144881645	145010683	0.467264	0.101549	21.1725	4.2e-06	4.2e-06	cis
1204	H3GA0052154	ss131563939	19	142922072	MLTL1_0084_C04	ENSSSCG00000021972	UBL4A	19	143575770	143578348	0.188451	0.0407283	21.4095	3.71e-06	4.23e-06	cis
1078	H3GA0026005	ss131385265	9	2903206	S35170544	ENSSSCG00000014568	ST5	9	682482	772807	0.218	0.0444976	24.0015	9.63e-07	4.31e-06	cis
1156	ALGA0106923	ss131096080	2	141654819	S19545672	ENSSSCG00000014285	SEPT8	2	140556381	140561689	-0.377347	0.0795118	22.5226	2.08e-06	4.31e-06	cis
1206	ASGA0041924	ss131414774	9	20068365	S23213403	ENSSSCG00000014903	CCDC90B	9	19327662	19360915	-0.330814	0.0715265	21.3912	3.74e-06	4.33e-06	cis
1225	ASGA0037695	ss131369642	8	9080127	S27602927	ENSSSCG00000008733	RAB28	8	8509544	8526254	-0.375037	0.0816246	21.1109	4.33e-06	4.33e-06	cis
1230	ALGA0030167	ss131286920	5	6212431	S35164987	ENSSSCG00000000137	NCF4	5	8474345	8497583	-0.405691	0.0883618	21.0796	4.41e-06	4.41e-06	cis
1134	ALGA0083763	ss131526968	15	487260	S23692774	ENSSSCG00000028384	RND3	15	1003620	1010816	-0.487147	0.101675	22.9557	1.66e-06	4.44e-06	cis
808	ALGA0056145	ss131413606	9	73855980	S26723750	ENSSSCG00000028674	CR2	9	74459183	74498657	-0.467495	0.0817164	32.7292	1.06e-08	4.46e-06	cis
825	MARC0066842	ss107846659	14	83171929	S31108241	ENSSSCG00000010319	ENSSSCG00000010319	14	83805791	83864074	-0.469966	0.0829619	32.0904	1.47e-08	4.47e-06	cis
1212	ASGA0081616	ss131563908	19	142189065	S18554905	ENSSSCG00000012766	ENSSSCG00000012766	19	141845599	141858874	-0.170565	0.0369171	21.3464	3.83e-06	4.49e-06	cis
1231	H3GA0024889	ss131369846	8	58025637	ADR01_0094_B03	ENSSSCG00000008899	ARL9	8	57773543	57782897	-0.538493	0.117429	21.0286	4.52e-06	4.52e-06	cis
1131	DRGA0006105	ss120032706	5	86480453	S19539437	ENSSSCG00000000863	SYCP3	5	86445888	86455618	0.507161	0.10565	23.0438	1.58e-06	4.61e-06	cis
1224	M1GA0015850	ss131459960	12	5078288	PTG01_0078_A12	ENSSSCG00000017177	ST6GALNAC2	12	4790367	4805957	0.336633	0.073229	21.1323	4.29e-06	4.61e-06	cis
1075	H3GA0020700	ss131343092	7	33901604	S46877993	ENSSSCG00000001494	BAG2	7	33129268	33140672	0.718641	0.146425	24.0877	9.2e-07	4.63e-06	cis
1000	ALGA0096198	ss131551535	17	64218322	S42538977	ENSSSCG00000007492	FAM210B	17	64053337	64064901	-0.120708	0.0236975	25.9457	3.51e-07	4.7e-06	cis
1029	ALGA0069457	ss131487530	13	35917664	S46877554	ENSSSCG00000011356	UQCRC1	13	34542911	34553133	-0.1518	0.0301632	25.3271	4.84e-07	4.7e-06	cis
1128	ALGA0027117	ss131276643	4	106041535	S35168677	ENSSSCG00000026427	RORC	4	106398577	106422061	0.665354	0.138515	23.0734	1.56e-06	4.71e-06	cis
1198	ALGA0082348	ss131503464	14	141288841	SPL01_0090_E01	ENSSSCG00000029162	SEC23IP	14	141335987	141346839	0.146515	0.0314633	21.685	3.21e-06	4.76e-06	cis
1182	M1GA0010028	ss131345013	7	37366668	S18275734	ENSSSCG00000001569	C6orf89	7	37451398	37483062	-0.358802	0.0763624	22.0776	2.62e-06	4.78e-06	cis
1236	H3GA0026561	ss131405489	9	12805793	S18378680	ENSSSCG00000014878	PAK1	9	12979527	13124092	0.183241	0.0401225	20.8578	4.95e-06	4.95e-06	cis
1155	ASGA0021034	ss131275262	4	102444108	S35170644	ENSSSCG00000006493	PMF1	4	102551672	102579227	0.463596	0.0976599	22.5345	2.06e-06	4.96e-06	cis
1025	MARC0010618	ss107857908	13	28493561	S39991834	ENSSSCG00000011278	TRAK1	13	28523492	28605085	0.370333	0.0734671	25.4096	4.64e-07	4.99e-06	cis
1044	ASGA0091955	ss131042838	16	8266032	S6016211	ENSSSCG00000016795	ENSSSCG00000016795	16	6829357	6866653	0.33111	0.0665679	24.7409	6.56e-07	4.99e-06	cis
1138	H3GA0049200	ss131549081	17	52783470	S35168199	ENSSSCG00000022998	PKIG	17	52419597	52501661	0.190223	0.0397792	22.8672	1.74e-06	5.01e-06	cis
1173	MARC0072394	ss107853542	3	118456072	LVR01_0063_A05	ENSSSCG00000028672	GCKR	3	118796212	118823340	0.353377	0.0749337	22.2393	2.41e-06	5.03e-06	cis
998	H3GA0021141	ss131347459	7	41322437	S35169729	ENSSSCG00000001620	MDFI	7	42125523	42141932	0.282216	0.0553391	26.0076	3.4e-07	5.06e-06	cis
1240	MARC0063455	ss107842928	17	13021471	S35168060	ENSSSCG00000025822	ENSSSCG00000025822	17	11790234	11878618	0.455439	0.0998255	20.815	5.06e-06	5.06e-06	cis
1226	ALGA0117539	ss131565136	2	45267556	S44359157	ENSSSCG00000013379	KCNJ11	2	44816109	44817275	-0.255552	0.0556396	21.0955	4.37e-06	5.07e-06	cis
911	ALGA0080216	ss131497165	14	106614714	S26723800	ENSSSCG00000010437	PAPSS2	14	108701140	108789588	0.422	0.0787253	28.734	8.3e-08	5.09e-06	cis
1192	ASGA0091220	ss131564640	2	121468509	S26404606	ENSSSCG00000022048	REEP5	2	121468414	121508736	0.301687	0.0645795	21.8235	2.99e-06	5.13e-06	cis
1122	ASGA0085221	ss131126803	18	36434158	S35173907	ENSSSCG00000016650	IMMP2L	18	37015611	37082916	0.253978	0.0527306	23.1989	1.46e-06	5.22e-06	cis
1144	H3GA0020505	ss131341212	7	29416373	S17516715	ENSSSCG00000001479	ENSSSCG00000001479	7	30110131	30203270	-0.222979	0.0468139	22.6871	1.91e-06	5.24e-06	cis
1139	MARC0007093	ss107822309	12	17617453	S23212908	ENSSSCG00000017347	HIGD1B	12	18760152	18762638	0.256972	0.0537508	22.856	1.75e-06	5.28e-06	cis
1217	MARC0017871	ss107901837	3	60850148	S23759309	ENSSSCG00000008216	RMND5A	3	60805043	60844483	0.139206	0.0302349	21.1981	4.14e-06	5.29e-06	cis
1246	INRA0049351	ss478943415	15	57530002	S35171439	ENSSSCG00000026109	STAR	15	55502052	55509990	0.484512	0.106679	20.6279	5.58e-06	5.58e-06	cis
1203	ASGA0066908	ss131502834	14	138925037	S46877130	ENSSSCG00000010653	TRUB1	14	136384453	136427023	0.213708	0.0460379	21.5482	3.45e-06	5.63e-06	cis
1247	ALGA0055011	ss131406121	9	133614745	S35169810	ENSSSCG00000015534	ACBD6	9	133728651	133933446	-0.178755	0.0393748	20.6102	5.63e-06	5.63e-06	cis
1248	H3GA0052166	ss131563999	19	143488665	SKNB1_0097_B11	ENSSSCG00000022182	TREX2	19	141798113	141799723	0.142235	0.0313392	20.5986	5.66e-06	5.66e-06	cis
1060	ALGA0049141	ss131376102	8	117648051	S20116695	ENSSSCG00000009132	ENPEP	8	119968858	120061196	-0.407766	0.0826347	24.3499	8.03e-07	5.68e-06	cis
1195	H3GA0051852	ss131562392	19	103413196	S23758140	ENSSSCG00000012581	NXT2	19	105300452	105306793	0.269892	0.0578788	21.7441	3.12e-06	5.68e-06	cis
660	ALGA0113319	ss131113606	2	121389974	S23213174	ENSSSCG00000026230	SRP19	2	121512388	121522935	0.146539	0.0234028	39.2073	3.81e-10	5.7e-06	cis
1091	DIAS0001336	ss478936930	7	27128290	DCI01_0022_A03	ENSSSCG00000001456	HLA-DQA2	7	29164956	29170803	0.593303	0.121635	23.7924	1.07e-06	5.79e-06	cis
1227	ASGA0099044	ss131568480	12	51581265	S40314381	ENSSSCG00000017908	ENSSSCG00000017908	12	54044328	54046702	-0.251028	0.054658	21.0929	4.38e-06	5.79e-06	cis
1080	ALGA0078088	ss131515553	14	64406794	S46876872	ENSSSCG00000010180	TTC13	14	64073652	64156615	0.319957	0.0653506	23.971	9.78e-07	5.87e-06	cis
1249	SIRI0000738	ss478944613	10	73445140	UTR01_0051_G07	ENSSSCG00000021815	IL15RA	10	71094382	71108500	-0.288962	0.0637886	20.5208	5.9e-06	5.9e-06	cis
1250	ASGA0065819	ss131498488	14	114587543	S40520025	ENSSSCG00000010497	C10orf131	14	116929481	117025486	-0.315904	0.0697654	20.5036	5.95e-06	5.95e-06	cis
1242	ASGA0053716	ss131457488	12	21923219	S40111130	ENSSSCG00000017420	CNP	12	21047673	21055845	-0.942821	0.207184	20.7083	5.35e-06	6.04e-06	cis
1251	ASGA0066474	ss131501336	14	133350221	S40555182	ENSSSCG00000010625	SMC3	14	131854802	131894139	0.341704	0.0755561	20.4532	6.11e-06	6.11e-06	cis
1188	ALGA0049249	ss131376568	8	120972820	S26730162	ENSSSCG00000009138	CFI	8	120517217	120554337	-0.170754	0.0364889	21.8987	2.87e-06	6.23e-06	cis
1252	ALGA0045205	ss131329387	7	123718332	S35173375	ENSSSCG00000022930	C14orf129	7	124844706	124865657	0.180162	0.0398919	20.3966	6.29e-06	6.29e-06	cis
1253	MARC0046755	ss107819617	9	21392712	S17513632	ENSSSCG00000025187	TMEM126A	9	21846378	21858442	-0.580636	0.128583	20.391	6.31e-06	6.31e-06	cis
1254	M1GA0024640	ss131568122	10	65797054	S35169944	ENSSSCG00000011107	CCNY	10	63625465	63662232	0.246071	0.0545331	20.361	6.41e-06	6.41e-06	cis
1257	ALGA0095466	ss131549184	17	53392101	S35166667	ENSSSCG00000007383	TOMM34	17	52848280	52901307	0.345934	0.0766974	20.3434	6.47e-06	6.47e-06	cis
1258	ASGA0022289	ss131242708	4	123281155	S46879787	ENSSSCG00000006838	TMEM167B	4	121462742	121463763	0.2742	0.0608277	20.3204	6.55e-06	6.55e-06	cis
1259	ALGA0099404	ss131563805	19	13843857	S46875826	ENSSSCG00000012131	MOSPD2	19	12362245	12428378	0.134142	0.0297685	20.3056	6.6e-06	6.6e-06	cis
1260	ALGA0021085	ss131229325	3	119979845	S35171287	ENSSSCG00000008571	HADHA	3	119690599	119782862	-0.195123	0.0433267	20.2817	6.68e-06	6.68e-06	cis
1215	ALGA0011860	ss131195240	2	10999714	S29967915	ENSSSCG00000013118	MRPL16	2	11088778	11093513	0.30442	0.0659614	21.2994	3.93e-06	6.72e-06	cis
930	ASGA0010704	ss131192862	2	88163844	PTG01_0021_F12	ENSSSCG00000014119	ENSSSCG00000014119	2	90636016	90694074	-0.389235	0.0732173	28.2615	1.06e-07	6.74e-06	cis
1130	ALGA0043942	ss131321746	7	103020388	S17512288	ENSSSCG00000002330	PCNX	7	100745867	100862081	-0.17246	0.0359116	23.0627	1.57e-06	6.76e-06	cis
1263	ASGA0075522	ss131543021	17	16023225	S35174120	ENSSSCG00000007043	GPCPD1	17	15459392	15510327	-0.459362	0.102129	20.2307	6.86e-06	6.86e-06	cis
1153	ASGA0083917	ss131109364	6	55046176	SKNB1_0042_B10	ENSSSCG00000003985	ENSSSCG00000003985	6	56812059	56829002	0.580693	0.122261	22.5591	2.04e-06	6.87e-06	cis
1170	DRGA0017661	ss478939244	8	75382266	S40546869	ENSSSCG00000008976	ENSSSCG00000008976	8	75809805	75991009	-0.420393	0.0891179	22.2526	2.39e-06	6.89e-06	cis
1238	ALGA0110314	ss131565726	4	113434670	S46879864	ENSSSCG00000006732	TRIM45	4	113577948	113589093	0.154443	0.0338392	20.8303	5.02e-06	6.9e-06	cis
1124	ASGA0020177	ss131268283	4	78946182	S46879722	NA	ASPH	4	78370012	78375159	-0.147864	0.0307168	23.1725	1.48e-06	6.94e-06	cis
928	MARC0013030	ss107885486	2	73076347	S35167265	ENSSSCG00000013507	MPND	2	74935875	74948872	0.297335	0.0558495	28.3436	1.02e-07	7.04e-06	cis
1043	ALGA0035291	ss131320362	6	42436776	TCH01_0101_C11	ENSSSCG00000002996	RAB4A	6	44673737	44684427	-0.277881	0.0557915	24.8075	6.34e-07	7.1e-06	cis
1267	H3GA0055133	ss131041359	15	37957138	S31127909	ENSSSCG00000015747	MYOM2	15	38071422	38120615	-0.354837	0.0790219	20.1634	7.11e-06	7.11e-06	cis
1268	ASGA0070271	ss131527818	15	117434181	ADR01_0015_C05	ENSSSCG00000029606	AOX1	15	115429403	115506114	0.696373	0.155087	20.162	7.12e-06	7.12e-06	cis
1243	H3GA0022723	ss131322607	7	105894673	ITT01_0053_H01	ENSSSCG00000002408	ADCK1	7	106833687	106901426	-0.205498	0.0452113	20.6596	5.49e-06	7.13e-06	cis
1256	ALGA0123885	ss131567704	9	19155863	S16771005	ENSSSCG00000014901	PCF11	9	19211763	19238971	-0.282147	0.0625465	20.3491	6.45e-06	7.23e-06	cis
1036	ASGA0003506	ss131173935	1	84029992	S29976639	ENSSSCG00000004383	OSTM1	1	83410007	83451875	0.365973	0.0730751	25.0818	5.49e-07	7.28e-06	cis
1135	H3GA0037916	ss131481308	13	207461182	S35165046	ENSSSCG00000030677	ENSSSCG00000030677	13	206941045	206971927	0.200483	0.0418686	22.9286	1.68e-06	7.28e-06	cis
1271	MARC0052323	ss107828259	8	140986050	S40479294	ENSSSCG00000009228	MAPK10	8	141997575	142137195	0.288181	0.0642933	20.0908	7.39e-06	7.39e-06	cis
1058	H3GA0003500	ss131139269	1	214445463	DCI01_0004_A11	ENSSSCG00000005097	SNAPC1	1	212192279	212218544	-0.451313	0.0914177	24.3723	7.94e-07	7.5e-06	cis
1241	ASGA0088990	ss131568357	12	2979580	S40016934	ENSSSCG00000017140	ENSSSCG00000017140	12	1597481	1601615	0.167496	0.0367457	20.7777	5.16e-06	7.51e-06	cis
1274	ASGA0095216	ss131051400	6	40248689	S35166525	ENSSSCG00000002884	LSR	6	40182989	40192935	0.500275	0.111698	20.0599	7.51e-06	7.51e-06	cis
1275	M1GA0023718	ss131561806	19	46229089	PTG01_0014_D05	ENSSSCG00000012292	SYP	19	48080132	48094633	0.119848	0.0267633	20.0533	7.53e-06	7.53e-06	cis
1229	ALGA0083622	ss131525138	15	9315063	S18360296	ENSSSCG00000015670	ENSSSCG00000015670	15	8511221	8578458	0.239306	0.0521184	21.0826	4.4e-06	7.58e-06	cis
1278	DBKK0000164	ss23131537	2	70542266	PBL01_0036_E04	ENSSSCG00000013600	RAB11A	2	71231147	71262863	0.254101	0.0567993	20.0136	7.69e-06	7.69e-06	cis
1277	ASGA0034264	ss131356563	7	62920973	S46878786	ENSSSCG00000001881	MAN2C1	7	62936863	62949430	-0.205939	0.0460299	20.017	7.68e-06	7.75e-06	cis
1276	ASGA0078760	ss131555394	18	8770985	S18550436	ENSSSCG00000016491	KIAA1147	18	8497971	8547784	0.304492	0.0680059	20.0474	7.55e-06	7.89e-06	cis
1280	ASGA0084322	ss131114804	8	12390177	S6667439	ENSSSCG00000029508	ENSSSCG00000029508	8	12329454	12351892	-0.316222	0.0707851	19.9572	7.92e-06	7.92e-06	cis
1281	MARC0090070	ss107874771	18	53643791	S16517827	ENSSSCG00000016722	UBE2D1	18	53448350	53469535	0.51563	0.115553	19.912	8.11e-06	8.11e-06	cis
1282	MARC0061581	ss107839876	7	120333609	S46878960	ENSSSCG00000002445	TRIP11	7	120135532	120208209	-0.367938	0.0824727	19.9035	8.15e-06	8.15e-06	cis
1283	INRA0057216	ss478944160	19	133186862	S46875728	ENSSSCG00000012713	ATP11C	19	130614127	130769626	0.221605	0.0496792	19.898	8.17e-06	8.17e-06	cis
1284	ALGA0043164	ss131361570	7	93711949	LVRM1_0151_D10	ENSSSCG00000002269	MTHFD1L	7	94832631	94894977	0.192726	0.0432555	19.8517	8.37e-06	8.37e-06	cis
1109	ALGA0012940	ss131184859	2	34599571	S35172008	ENSSSCG00000013336	CCDC34	2	35619281	35656363	0.230681	0.0476667	23.4204	1.3e-06	8.42e-06	cis
1286	ASGA0054658	ss131463719	12	43452718	S17525753	ENSSSCG00000017752	WSB1	12	45668721	45686846	0.247638	0.0556431	19.8067	8.57e-06	8.57e-06	cis
1096	ASGA0065848	ss131498633	14	115834469	S46877291	ENSSSCG00000010483	PLCE1	14	115287649	115617696	0.396129	0.0814313	23.6641	1.15e-06	8.87e-06	cis
1264	ALGA0064058	ss131453251	11	83141984	S35173065	ENSSSCG00000009545	COL4A2	11	84613773	84675898	0.191023	0.0424977	20.2041	6.96e-06	8.9e-06	cis
1287	H3GA0019887	ss131363150	7	10118287	S26651395	ENSSSCG00000001041	PAK1IP1	7	7756808	7768703	0.171216	0.0385552	19.7207	8.96e-06	8.96e-06	cis
1265	MARC0033850	ss107807032	16	72486510	S23213371	ENSSSCG00000017063	SGCD	16	72422471	72424942	-0.290444	0.0646604	20.1767	7.06e-06	8.98e-06	cis
1288	ALGA0058557	ss131422735	10	43756415	S6085827	ENSSSCG00000011023	ENSSSCG00000011023	10	46149334	46153140	-0.324126	0.0730011	19.7137	9e-06	9e-06	cis
1262	ALGA0102558	ss131084062	2	143069163	S26403115	ENSSSCG00000030680	ENSSSCG00000030680	2	142041628	142073804	-0.270637	0.0601636	20.2352	6.85e-06	9.1e-06	cis
1237	ASGA0008649	ss131185664	2	5642038	SKNB1_0077_C09	ENSSSCG00000012918	ADRBK1	2	3992424	4000951	-0.163232	0.0357577	20.8386	5e-06	9.18e-06	cis
1110	M1GA0010476	ss131358853	7	80747016	S46878696	ENSSSCG00000001977	STXBP6	7	79510868	79712569	0.412137	0.0851657	23.4182	1.3e-06	9.45e-06	cis
1294	ASGA0069039	ss131522688	15	29817247	AMP01_0033_F01	ENSSSCG00000015721	ERCC3	15	28869704	28904383	-0.370251	0.0836484	19.592	9.59e-06	9.59e-06	cis
1295	ASGA0056898	ss131486660	13	29081639	S39834168	ENSSSCG00000011277	CCK	13	28610211	28615330	-0.174999	0.0395466	19.5818	9.64e-06	9.64e-06	cis
1285	ASGA0086643	ss131042407	13	14075466	S46877738	ENSSSCG00000011214	NGLY1	13	14229338	14292192	-0.219716	0.0493704	19.8057	8.57e-06	9.69e-06	cis
1132	INRA0060486	ss478944232	15	72794732	S34500704	ENSSSCG00000015878	ENSSSCG00000015878	15	72627743	72887032	0.317631	0.0661727	23.0403	1.59e-06	9.7e-06	cis
1297	ALGA0094947	ss131547633	17	44737587	S46875943	ENSSSCG00000007313	C20orf152	17	44774986	44816435	-0.28214	0.0637848	19.5657	9.72e-06	9.72e-06	cis
1298	H3GA0004844	ss131155670	1	297932234	S46881195	ENSSSCG00000005600	PPP6C	1	299702674	299727172	-0.107483	0.0243024	19.5607	9.75e-06	9.75e-06	cis
1291	H3GA0053448	ss131115481	6	3427235	S18546604	ENSSSCG00000002662	C16orf74	6	3518411	3520079	-0.544055	0.122672	19.6696	9.21e-06	9.89e-06	cis
1299	ALGA0037249	ss131313584	6	139303054	S6055619	ENSSSCG00000003814	EFCAB7	6	137259293	137316747	-0.337779	0.0764432	19.5248	9.93e-06	9.93e-06	cis
1021	ASGA0028541	ss131304285	6	70781616	S23758068	ENSSSCG00000003465	ENSSSCG00000003465	6	69340842	69373056	0.353966	0.0700971	25.499	4.43e-07	1.06e-05	cis
1141	ASGA0093395	ss131046477	6	78509166	PTG01_0042_D11	ENSSSCG00000027325	TRNP1	6	77863824	77870220	0.334782	0.070069	22.8282	1.77e-06	1.11e-05	cis
1239	ASGA0102704	ss131071935	14	15985447	S35169280	ENSSSCG00000023666	CTSB	14	16202844	16223503	0.282028	0.0617991	20.8266	5.03e-06	1.11e-05	cis
1273	MARC0005355	ss107803564	6	55763196	S19541857	ENSSSCG00000024622	ZNF667	6	55808382	55823842	0.408625	0.0912325	20.061	7.5e-06	1.12e-05	cis
1300	H3GA0031138	ss131445330	11	6007940	S23213419	ENSSSCG00000009331	C13orf33	11	7396534	7414732	0.27003	0.0611113	19.5245	9.93e-06	1.14e-05	cis
958	H3GA0040804	ss131517268	14	75610846	S46877016	ENSSSCG00000010247	DDX21	14	78054376	78078401	-0.370313	0.070643	27.479	1.59e-07	1.2e-05	cis
1119	M1GA0016361	ss131476681	12	18686677	S5995996	ENSSSCG00000017407	ENSSSCG00000017407	12	20871711	20875742	0.244629	0.0507391	23.2451	1.43e-06	1.2e-05	cis
1234	H3GA0049163	ss131548885	17	51722304	S50165123	ENSSSCG00000007405	WFDC2	17	53365363	53366692	-0.267218	0.0584888	20.8731	4.91e-06	1.24e-05	cis
1209	ASGA0028139	ss131319967	6	38610938	S35165583	ENSSSCG00000021867	HPN	6	40095731	40101161	0.293571	0.0634927	21.3786	3.77e-06	1.25e-05	cis
1244	ASGA0025821	ss131288792	5	66303676	S46879162	ENSSSCG00000000662	M6PR	5	65378672	65385109	-0.153501	0.0337821	20.6465	5.52e-06	1.27e-05	cis
1233	ALGA0051348	ss131404485	9	12219870	S17509892	ENSSSCG00000014865	PRKRIR	9	11652415	11669844	-0.314169	0.068712	20.9055	4.83e-06	1.31e-05	cis
1158	MARC0008656	ss107849208	14	43070811	S46876649	ENSSSCG00000009907	GATC	14	42881477	42890287	-0.275712	0.0581233	22.5016	2.1e-06	1.36e-05	cis
1296	ALGA0059471	ss131427405	10	61521348	S23690331	ENSSSCG00000011102	NRP1	10	61651758	61800688	0.175405	0.0396425	19.5778	9.66e-06	1.37e-05	cis
1165	INRA0044949	ss478942985	14	80044540	S46876807	ENSSSCG00000010258	AIFM2	14	78974008	78994034	-0.304601	0.0644315	22.3494	2.27e-06	1.43e-05	cis
1269	ASGA0030228	ss131316326	6	152976959	S35165578	ENSSSCG00000027423	TMEM53	6	153998345	154112791	-0.208872	0.046524	20.1561	7.14e-06	1.54e-05	cis
1071	H3GA0013212	ss131270942	4	88978451	MLTL1_0006_E10	ENSSSCG00000006281	METTL11B	4	88441595	88460670	-0.42108	0.0856097	24.1927	8.72e-07	1.55e-05	cis
1222	MARC0114116	ss107798131	14	20500464	S26727528	ENSSSCG00000009717	ENSSSCG00000009717	14	21908680	21929202	-0.31762	0.0690348	21.168	4.21e-06	1.57e-05	cis
1245	ALGA0074961	ss131519928	14	10012490	S18551622	ENSSSCG00000009650	DOCK5	14	10434520	10593554	-0.18686	0.0411224	20.6478	5.52e-06	1.58e-05	cis
1290	ALGA0097585	ss131555122	18	26851622	S34495154	ENSSSCG00000016613	AASS	18	26579424	26641256	0.172879	0.0389629	19.6871	9.12e-06	1.61e-05	cis
1232	ASGA0101578	ss131068817	1	11278294	S40323669	ENSSSCG00000024528	ENSSSCG00000024528	1	11472726	11548299	0.185071	0.0404252	20.9591	4.69e-06	1.63e-05	cis
1183	ASGA0014649	ss131215817	3	56289772	S18377992	ENSSSCG00000008164	MAP4K4	3	55031471	55095734	0.324716	0.0691359	22.0597	2.64e-06	1.82e-05	cis
1148	MARC0008892	ss107848671	1	205387222	S6014214	ENSSSCG00000023408	ENSSSCG00000023408	1	204436515	204645216	-0.19619	0.0412419	22.6297	1.96e-06	1.95e-05	cis
1270	ALGA0040803	ss131347892	7	42024915	S46878480	ENSSSCG00000001621	TFEB	7	42165259	42173532	-0.179143	0.0399371	20.1208	7.27e-06	2e-05	cis
1255	MARC0039651	ss107812775	1	306299060	S19540194	ENSSSCG00000029715	OLFM1	1	308316069	308353293	-0.322944	0.0715728	20.359	6.42e-06	2.03e-05	cis

## Sheet: Table S7
Supplementary Table 7| The identified trans-eQTLs.
Seq	SNP_60K	SNP	SNP_chr	snpPos	DGE_ID	HGNCsymbol	Ensembl_Gene_ID	DGE_chr	Start	End	effB	se_effB	chi2_1df	P1df	Pc1df	type
3	M1GA0023718	ss131561806	19	46229089	S40579542	ENSSSCG00000012416	ENSSSCG00000012416	19	67050831	67104842	-1.38054	0.0942325	214.635	1.34e-48	8.74e-34	trans
8	M1GA0023718	ss131561806	19	46229089	S46875705	APOOL	ENSSSCG00000012459	19	78031562	78104740	-0.480536	0.0349714	188.81	5.78e-43	1.08e-32	trans
4	DRGA0010421	ss120031346	10	33287874	S35166229	CYB5R1	ENSSSCG00000010929	10	29284346	29289916	1.64302	0.114516	205.85	1.11e-46	1.14e-31	trans
16	ASGA0103725	ss131027613	19	107379349	S46875765	LAMP2	ENSSSCG00000012604	19	112841526	112883445	0.395988	0.0332311	141.995	9.75e-33	3e-30	trans
23	INRA0056946	ss478944104	19	103285641	S40579542	ENSSSCG00000012416	ENSSSCG00000012416	19	67050831	67104842	-1.08701	0.097593	124.059	8.18e-29	1.42e-28	trans
11	H3GA0043412	ss131506772	14	150647598	TES01_0103_H06	MTG1	ENSSSCG00000029088	14	153754898	153767388	-1.47839	0.115879	162.767	2.81e-37	1.95e-28	trans
10	H3GA0052752	ss131094818	17	5041670	LVRM1_0040_E12	SLC7A2	ENSSSCG00000027701	19	46325399	46371634	1.55571	0.121788	163.174	2.29e-37	3.13e-27	trans
6	ALGA0038752	ss131331255	7	13211552	S18361573	ZNF558	ENSSSCG00000029035	2	70947716	70971962	1.40698	0.100393	196.412	1.27e-44	3.14e-27	trans
18	ASGA0009897	ss131184839	2	34512802	ITT01_0065_C07	FCAR	ENSSSCG00000024519	6	53998680	54058490	-2.35887	0.201847	136.572	1.5e-31	1.61e-25	trans
2	M1GA0006444	ss131241692	4	121394251	ITT01_0019_G03	GSTM1	NA	13	161087669	161088592	2.33742	0.151736	237.298	1.53e-53	3.08e-25	trans
15	ALGA0037412	ss131314414	6	142803333	S6666744	USP24	ENSSSCG00000029633	6	145323643	145450640	1.45034	0.120581	144.672	2.53e-33	1.1e-24	trans
29	ALGA0069155	ss131486671	13	29107607	S22277958	RPL29	ENSSSCG00000027573	13	37315973	37318756	-0.853362	0.0807092	111.794	3.96e-26	1.21e-24	trans
5	ALGA0088478	ss131532930	15	157318402	S35169950	NPY1R	ENSSSCG00000008888	8	55280140	55290347	-1.49577	0.106285	198.053	5.55e-45	2.64e-24	trans
33	M1GA0005056	ss131262561	4	481531	S29976380	EDNRA	ENSSSCG00000009031	8	86290713	86319741	1.05765	0.10589	99.7649	1.72e-23	1.72e-23	trans
1	ASGA0025821	ss131288792	5	66303676	S23767003	ENSSSCG00000026754	ENSSSCG00000026754	2	75342964	75381642	5.35698	0.324665	272.252	3.67e-61	6.47e-23	trans
26	MARC0096117	ss107883506	13	208919742	OVRM1_0216_B04	ERG	ENSSSCG00000022318	13	212084504	212156974	1.33997	0.125167	114.607	9.6e-27	6.85e-23	trans
31	ASGA0046853	ss131416637	10	20103037	S23213489	SRP9	ENSSSCG00000028491	10	16065171	16078004	-0.736601	0.0706196	108.796	1.8e-25	1.79e-22	trans
46	INRA0056946	ss478944104	19	103285641	S46875705	APOOL	ENSSSCG00000012459	19	78031562	78104740	-0.364056	0.038171	90.964	1.46e-21	1.46e-21	trans
51	ASGA0030696	ss131348214	7	4494732	S35173693	SERPINB6	ENSSSCG00000027769	7	1832641	1835126	-0.852182	0.0903531	88.9567	4.04e-21	4.04e-21	trans
12	H3GA0008263	ss131208789	2	157246404	OVR01_0029_F03	ENSSSCG00000006780	ENSSSCG00000006780	4	117972643	117990368	1.45474	0.115229	159.384	1.54e-36	2.73e-20	trans
47	MARC0009397	ss107834496	19	51700353	OVRM1_0085_E11	MUM1L1	ENSSSCG00000012548	19	101143308	101172533	-0.704446	0.073961	90.7173	1.66e-21	3.46e-20	trans
14	ASGA0031928	ss131339564	7	25105017	S43509695	RNF5	ENSSSCG00000001436	7	28036330	28038820	-1.01698	0.0815122	155.66	1e-35	8.14e-20	trans
57	ASGA0089343	ss131036094	3	3400383	LVR01_0062_H04	ZFAND2A	ENSSSCG00000007554	3	873366	879193	2.8752	0.318283	81.6036	1.66e-19	1.66e-19	trans
35	M1GA0024950	ss131117706	2	519058	S40119138	ENSSSCG00000021871	ENSSSCG00000021871	9	44413742	44420350	0.468417	0.0473507	97.8618	4.49e-23	1.78e-19	trans
49	ASGA0094325	ss131048959	3	25724214	S35165384	ANKRD39	ENSSSCG00000008198	3	59233939	59245811	-1.05293	0.111418	89.3092	3.38e-21	2.05e-19	trans
21	DIAS0002596	ss478937445	14	118345379	TES01_0092_C11	POLL	ENSSSCG00000010564	14	122351909	122359836	-1.29868	0.115268	126.937	1.92e-29	3.11e-19	trans
13	ALGA0107044	ss131096459	2	35733977	ITT01_0065_C07	FCAR	ENSSSCG00000024519	6	53998680	54058490	2.1887	0.173556	159.036	1.84e-36	3.72e-19	trans
27	ASGA0095980	ss131053598	17	40620289	S17527177	THBD	ENSSSCG00000007115	17	34274132	34277761	-2.09581	0.196307	113.981	1.32e-26	5.2e-19	trans
37	INRA0012898	ss478940699	4	15641469	S40208375	EOGT	ENSSSCG00000011504	13	55478569	55514534	1.63427	0.165922	97.0151	6.88e-23	6.91e-19	trans
44	ASGA0081212	ss131562299	19	97188651	OVRM1_0085_E11	MUM1L1	ENSSSCG00000012548	19	101143308	101172533	-0.867203	0.0902443	92.3425	7.29e-22	7.6e-19	trans
43	ASGA0027069	ss131298688	5	105170827	S40438408	MC2R	ENSSSCG00000030656	5	108066583	108067127	0.771334	0.0800788	92.779	5.85e-22	1.72e-18	trans
48	ASGA0096826	ss131565318	3	26602170	S39917893	ENSSSCG00000006663	ENSSSCG00000006663	4	108607418	108633053	1.60151	0.168857	89.9539	2.44e-21	3.85e-18	trans
64	ASGA0050204	ss131438495	11	21711132	S26717099	NEK3	ENSSSCG00000009379	11	16100090	16123524	1.0547	0.122265	74.4137	6.33e-18	1.42e-17	trans
25	ASGA0091179	ss131040802	6	71877309	S18378635	APITD1	ENSSSCG00000003403	6	64634414	64644536	2.21496	0.200806	121.668	2.73e-28	1.83e-17	trans
60	M1GA0009341	ss131341995	7	1705011	DCI01_0066_H08	MAP3K8	ENSSSCG00000020705	10	45065121	45177941	1.33631	0.150936	78.3835	8.49e-19	1.91e-17	trans
52	ALGA0017376	ss131215974	1	68359366	S18355332	ENSSSCG00000007708	ENSSSCG00000007708	3	10550014	10568958	0.51353	0.0544623	88.9076	4.14e-21	4.53e-17	trans
36	ALGA0122942	ss131057938	6	100908848	S35165235	TGIF1	ENSSSCG00000024174	6	96252981	96260578	1.44947	0.146901	97.3577	5.79e-23	4.9e-17	trans
68	ASGA0082595	ss131091520	8	4348293	S35164028	LRPAP1	ENSSSCG00000008701	8	1826121	1842703	-0.999758	0.119397	70.1137	5.6e-17	5.6e-17	trans
40	MARC0040926	ss107814489	12	30746284	S17515303	SCRN2	ENSSSCG00000017521	12	23968530	23972991	-1.39937	0.144336	93.9971	3.16e-22	1.12e-16	trans
7	MARC0011716	ss107874646	6	57107592	S40292737	MBOAT7	ENSSSCG00000003267	6	53263392	53279443	1.86696	0.133283	196.209	1.4e-44	1.8e-16	trans
30	ALGA0042183	ss131355993	7	59039109	S29989268	ENSSSCG00000010787	ENSSSCG00000010787	14	153627205	153637191	0.987621	0.0934528	111.685	4.19e-26	1.82e-16	trans
74	MARC0095172	ss107881285	4	121607174	OVR01_0021_D06	TRIM45	ENSSSCG00000006732	4	113577948	113589093	-0.64339	0.0775284	68.8694	1.05e-16	2.09e-16	trans
42	ASGA0026243	ss131291845	5	73962183	S23696732	RHNO1	ENSSSCG00000000738	5	69526435	69532789	0.845567	0.087625	93.1194	4.92e-22	2.98e-16	trans
53	ALGA0118591	ss131075219	4	54919219	S46877428	C8orf58	ENSSSCG00000009627	14	7332462	7339301	1.38114	0.146932	88.3576	5.46e-21	3.39e-16	trans
50	ALGA0114326	ss131116443	16	38700968	DCI01_0058_H11	DNTTIP2	ENSSSCG00000006892	4	135040475	135055556	0.324562	0.0343762	89.1413	3.68e-21	1.06e-15	trans
86	MARC0002367	ss107910881	6	5778620	S35168552	ACSF3	ENSSSCG00000023866	6	825971	843709	0.565552	0.0707872	63.8316	1.36e-15	1.49e-15	trans
63	INRA0056721	ss478943984	19	45123418	S31107804	RIPPLY1	ENSSSCG00000012553	19	101723132	101726468	-0.547776	0.0631343	75.2793	4.09e-18	1.65e-15	trans
88	H3GA0017528	ss131303079	6	8019390	S35165554	CDK10	ENSSSCG00000025401	6	455072	466072	-0.55344	0.0697379	62.9801	2.09e-15	3.91e-15	trans
89	ALGA0036150	ss131307664	6	91513570	S31122540	SYNC	ENSSSCG00000021232	6	83031376	83052996	1.07407	0.135768	62.5844	2.55e-15	3.95e-15	trans
84	ASGA0096936	ss131056188	1	308294229	S40279101	EXD3	ENSSSCG00000005855	1	314032464	314078885	-0.599677	0.0748245	64.2313	1.11e-15	4.41e-15	trans
9	ALGA0047848	ss131369293	8	50096834	S31124563	KIT	NA	8	43602266	43602801	1.94757	0.143624	183.878	6.9e-42	5.58e-15	trans
85	M1GA0023718	ss131561806	19	46229089	PTG01_0019_A04	BEX2	ENSSSCG00000012525	19	98011229	98012771	-0.3906	0.0488113	64.0361	1.22e-15	6.08e-15	trans
24	ALGA0043433	ss131362988	7	91741767	OVR01_0073_C01	ARG2	ENSSSCG00000002294	7	97650735	97693055	1.61155	0.145007	123.512	1.08e-28	6.37e-15	trans
82	ALGA0085263	ss131524524	15	54566995	S40013436	ENSSSCG00000013644	ENSSSCG00000013644	2	69709587	69722769	-0.8232	0.101464	65.8238	4.93e-16	7.02e-15	trans
78	H3GA0014224	ss131241696	4	121409385	S18548221	AP1M2	ENSSSCG00000025838	2	69726515	69730606	0.583421	0.0710612	67.4059	2.21e-16	7.42e-15	trans
93	ALGA0040038	ss131342446	7	32901431	S34501166	ENSSSCG00000020696	ENSSSCG00000020696	7	22161209	22165570	1.06667	0.137127	60.508	7.33e-15	1.04e-14	trans
55	ASGA0027643	ss131309102	6	15000888	SKNB1_0003_C09	GPR56	ENSSSCG00000002815	6	17648232	17669499	-0.588121	0.0630804	86.9249	1.13e-20	1.17e-14	trans
100	MARC0017907	ss107902300	6	5532868	SPL01_0017_H01	CHMP1A	ENSSSCG00000023677	6	478538	485467	-0.629323	0.0819352	58.9938	1.58e-14	1.58e-14	trans
92	MARC0086103	ss107869952	10	37984810	DCI01_0060_H06	IDNK	ENSSSCG00000022077	10	35416363	35427615	0.548831	0.0702375	61.0574	5.54e-15	1.85e-14	trans
107	H3GA0055096	ss131040487	10	38168134	S35166229	CYB5R1	ENSSSCG00000010929	10	29284346	29289916	-0.612086	0.0810694	57.0048	4.35e-14	4.35e-14	trans
108	ASGA0081341	ss131562837	19	116527064	S40053273	ENSSSCG00000012669	ENSSSCG00000012669	19	123515300	123553598	0.563946	0.0748978	56.6938	5.09e-14	5.09e-14	trans
109	ALGA0100039	ss131562911	19	121574868	S35170327	NKAPL	ENSSSCG00000012613	19	113335115	113355493	-0.189262	0.0251411	56.671	5.15e-14	5.15e-14	trans
56	ALGA0107040	ss131096437	9	13826057	S35168602	INPPL1	ENSSSCG00000014811	9	7555207	7570361	-0.603163	0.0666382	81.9264	1.41e-19	5.76e-14	trans
91	ASGA0044512	ss131406048	9	133392629	S35168017	KLHL20	ENSSSCG00000015497	9	127653092	127718046	-0.768587	0.0980084	61.4978	4.43e-15	6.06e-14	trans
34	ALGA0069630	ss131488051	13	39191749	S35173199	NPRL2	ENSSSCG00000011409	13	36009248	36012373	0.43724	0.0440443	98.5506	3.17e-23	6.17e-14	trans
98	MARC0056713	ss107834580	2	6456959	S18547755	IGHMBP2	ENSSSCG00000012878	2	2751383	2774853	0.659248	0.0854625	59.504	1.22e-14	6.24e-14	trans
58	DRGA0009696	ss120027007	9	121544242	S35164172	VAMP4	ENSSSCG00000015482	9	125606175	125638894	-0.572481	0.0637892	80.543	2.84e-19	6.25e-14	trans
72	ALGA0122006	ss131039987	13	161593126	S31102038	RPL24	ENSSSCG00000011952	13	166892683	166899134	0.953184	0.114819	68.9175	1.03e-16	1.78e-13	trans
115	ASGA0104019	ss131028477	4	19262923	S23768495	POLR2K	ENSSSCG00000021180	4	39764915	39768384	-0.898105	0.120812	55.2626	1.05e-13	2.07e-13	trans
83	ASGA0001646	ss131141942	1	25730080	S35169884	FAM54A	ENSSSCG00000004164	1	31470187	31485034	0.624558	0.0770106	65.7726	5.06e-16	2.1e-13	trans
71	ALGA0002105	ss131157383	1	32205169	S35174313	WRN	ENSSSCG00000015840	15	61331276	61463250	1.26993	0.152513	69.3338	8.31e-17	3.43e-13	trans
41	ALGA0047848	ss131369293	8	50096834	S52535169	KIT	ENSSSCG00000008842	8	43550236	43602062	1.04109	0.107775	93.3122	4.47e-22	3.92e-13	trans
20	MARC0034608	ss107807109	16	32518393	S40320306	ENSSSCG00000016868	ENSSSCG00000016868	16	29290647	29291186	2.51686	0.222272	128.219	1.01e-29	4.62e-13	trans
54	MARC0111324	ss107841551	16	67897441	S23693397	ENSSSCG00000027931	ENSSSCG00000027931	16	65172500	65185014	0.773362	0.0827909	87.2571	9.53e-21	5.3e-13	trans
19	ASGA0065413	ss131521510	14	101454533	LVRM1_0184_H12	VSTM4	ENSSSCG00000010385	14	97445075	97533703	1.449	0.127813	128.526	8.61e-30	5.49e-13	trans
69	H3GA0018406	ss131306065	6	82280286	S35168474	STX12	ENSSSCG00000024927	6	78460522	78502023	-0.612495	0.0732267	69.9627	6.04e-17	5.53e-13	trans
38	INRA0043828	ss478942877	14	45416788	S35170611	PPIL2	ENSSSCG00000010083	14	53659842	53683337	-0.900238	0.0921958	95.3439	1.6e-22	6.5e-13	trans
125	H3GA0005590	ss131201214	2	2992926	OVRM1_0064_C01	EXOSC7	ENSSSCG00000011300	13	31054738	31086642	0.59418	0.081828	52.7269	3.83e-13	9.32e-13	trans
97	ALGA0027213	ss131277164	4	107381759	S35173541	RAB25	ENSSSCG00000006498	4	102703922	102713495	0.423383	0.0547573	59.7837	1.06e-14	1.17e-12	trans
32	ALGA0077796	ss131514586	14	59846756	OVR01_0076_D03	OAS1	ENSSSCG00000009882	14	41260566	41268627	-1.56177	0.154149	102.649	4e-24	1.56e-12	trans
99	ASGA0089013	ss131035337	12	3308664	S31125897	B3GNTL1	ENSSSCG00000027229	12	411175	478751	0.538718	0.0700853	59.0839	1.51e-14	1.63e-12	trans
101	H3GA0010886	ss131232312	3	132811630	S35173557	FAM84A	ENSSSCG00000008664	3	143906315	143910298	0.698233	0.0909465	58.9426	1.62e-14	1.83e-12	trans
141	M1GA0023718	ss131561806	19	46229089	S19785616	MAOB	ENSSSCG00000023215	19	43355507	43474320	-0.367457	0.0519439	50.0431	1.5e-12	2.05e-12	trans
144	ALGA0039868	ss131341621	7	31011932	S35171524	MRPS18B	ENSSSCG00000029425	7	26835555	26842610	-0.481424	0.0685149	49.3727	2.12e-12	2.12e-12	trans
120	ASGA0083776	ss131107490	12	5645079	S35171385	HIST1H3A	ENSSSCG00000023971	10	15839612	15846044	0.343894	0.0472313	53.014	3.31e-13	2.27e-12	trans
95	ASGA0003711	ss131176037	1	95099817	S35165728	CDC40	ENSSSCG00000004403	1	85660857	85714991	0.540366	0.069571	60.3281	8.03e-15	2.36e-12	trans
148	INRA0010427	ss478940565	3	21448561	S26712478	ENSSSCG00000015590	ENSSSCG00000015590	9	143468209	143497706	1.12605	0.161022	48.9042	2.69e-12	2.69e-12	trans
22	ASGA0063388	ss131513965	14	54791585	S46876572	MTFP1	ENSSSCG00000010007	14	50477198	50480629	-2.31266	0.205577	126.554	2.33e-29	3.45e-12	trans
76	DRGA0003728	ss120019809	2	158549163	S35169370	CLP1	ENSSSCG00000013179	2	12915354	12918379	-0.506723	0.0612605	68.4194	1.32e-16	3.92e-12	trans
61	ASGA0006790	ss131150178	1	283879801	S18314674	SLC38A4	ENSSSCG00000026597	5	80391398	80427093	-1.21867	0.137952	78.0402	1.01e-18	4.61e-12	trans
17	H3GA0009670	ss131216983	3	60637251	DCI01_0078_A09	TXNDC9	ENSSSCG00000008181	3	57567063	57579598	-0.618752	0.052062	141.251	1.42e-32	5.32e-12	trans
134	H3GA0020988	ss131346039	7	39592027	THY01_0049_C11	ENSSSCG00000001233	ENSSSCG00000001233	7	24795834	24820308	-1.00377	0.139683	51.6394	6.67e-13	5.38e-12	trans
67	ALGA0003246	ss131167538	1	56276960	S26390822	ENSSSCG00000030488	ENSSSCG00000030488	1	48488864	48498362	0.78267	0.0926433	71.3723	2.96e-17	5.98e-12	trans
159	MARC0052210	ss107828630	14	145334078	S17510701	ENSSSCG00000002980	ENSSSCG00000002980	6	43712439	43713801	0.458975	0.0669585	46.9858	7.15e-12	7.15e-12	trans
75	MARC0066668	ss107846606	1	143935817	S46880644	EID1	ENSSSCG00000004656	1	136636481	136637056	-0.878528	0.106133	68.5192	1.26e-16	7.49e-12	trans
113	ASGA0028260	ss131302392	6	53831622	S23770850	TNNT2	ENSSSCG00000023031	10	28159208	28169382	1.13285	0.151701	55.7658	8.16e-14	8.64e-12	trans
164	ALGA0096935	ss131555609	18	8828630	S26723159	ENSSSCG00000030013	ENSSSCG00000030013	15	18486694	18548907	0.567202	0.0834799	46.1648	1.09e-11	1.09e-11	trans
152	H3GA0051929	ss131562832	19	114951380	UTR01_0014_D06	TMSB15A	ENSSSCG00000028695	19	97684769	97687782	0.476285	0.0685753	48.239	3.77e-12	1.24e-11	trans
132	M1GA0023446	ss131558986	18	60537055	OVRM1_0150_E07	MRPL32	ENSSSCG00000025060	18	56848455	56857584	-0.24445	0.0339581	51.8196	6.08e-13	1.27e-11	trans
151	MARC0045195	ss107820539	4	86285050	S35168111	CD247	ENSSSCG00000006309	4	91170082	91259490	-0.697048	0.100206	48.3876	3.5e-12	1.45e-11	trans
174	ASGA0094572	ss131049652	4	105235766	S46879872	WDR3	ENSSSCG00000006727	4	112790956	112841012	-0.394239	0.0585904	45.2757	1.71e-11	1.71e-11	trans
121	ALGA0120420	ss131080371	3	99466921	S19542612	SRSF7	ENSSSCG00000008484	3	107748915	107754802	-0.923577	0.126927	52.9468	3.43e-13	1.88e-11	trans
124	ALGA0026978	ss131275835	4	104068028	S23691762	ENSSSCG00000028090	ENSSSCG00000028090	4	98692816	98694598	0.678159	0.0933832	52.7382	3.81e-13	2.02e-11	trans
81	ASGA0031930	ss131339569	7	25171813	S40173012	HLA-DRB6	NA	7	29109319	29112359	0.715181	0.0878817	66.227	4.02e-16	2.08e-11	trans
161	ALGA0099861	ss131562451	19	104448232	OVRM1_0055_H03	OCRL	ENSSSCG00000012650	19	121904424	121959210	0.472527	0.0691629	46.6773	8.37e-12	2.39e-11	trans
103	ALGA0085111	ss131524170	15	49813632	S35172223	SPCS3	ENSSSCG00000015769	15	44496159	44505427	0.374043	0.0492977	57.5691	3.26e-14	2.71e-11	trans
110	ALGA0074906	ss131519578	14	9915945	S46877428	C8orf58	ENSSSCG00000009627	14	7332462	7339301	-0.521385	0.0695382	56.2174	6.49e-14	3.13e-11	trans
156	ALGA0004394	ss131174105	1	84415417	S31109201	ENSSSCG00000025543	ENSSSCG00000025543	8	112120800	112125861	0.442643	0.0642436	47.473	5.58e-12	3.45e-11	trans
184	MARC0095297	ss107881427	10	55787488	S31102468	ENSSSCG00000026354	ENSSSCG00000026354	10	52848714	52888879	0.691031	0.104759	43.5122	4.21e-11	4.21e-11	trans
136	MARC0055650	ss107833364	6	156352742	PTG01_0083_C09	POMGNT1	ENSSSCG00000029145	6	152692383	152701871	-0.469603	0.0656184	51.2167	8.27e-13	4.24e-11	trans
137	ALGA0047530	ss131367585	8	35328842	S46916719	KLF8	ENSSSCG00000022270	8	31513438	31539470	0.539822	0.075706	50.8441	1e-12	4.35e-11	trans
186	DIAS0001382	ss478936972	7	59703640	S29989268	ENSSSCG00000010787	ENSSSCG00000010787	14	153627205	153637191	-0.798135	0.121463	43.1783	5e-11	5e-11	trans
158	MARC0007102	ss107825771	19	33715898	S16763549	ENSSSCG00000012235	ENSSSCG00000012235	19	38037904	38156544	-0.356092	0.0518782	47.1145	6.7e-12	5.09e-11	trans
190	H3GA0030110	ss131423842	10	47358266	S15981037	ENSSSCG00000027957	ENSSSCG00000027957	4	96952	114271	0.932038	0.1421	43.0207	5.42e-11	5.42e-11	trans
177	ALGA0099840	ss131562355	19	101658281	S5998272	CHIC1	ENSSSCG00000012416	19	67050831	67104842	-0.803696	0.119959	44.8866	2.09e-11	5.49e-11	trans
178	H3GA0051849	ss131562387	19	103011287	S5998272	CHIC1	ENSSSCG00000012416	19	67050831	67104842	-0.82793	0.123629	44.8481	2.13e-11	5.75e-11	trans
157	ALGA0100039	ss131562911	19	121574868	PBL01_0086_D08	SEPT6	ENSSSCG00000012619	19	113558632	113632317	0.246545	0.0359109	47.1345	6.63e-12	6.35e-11	trans
131	MARC0021478	ss107906227	3	88786459	S39967823	ENSSSCG00000010200	ENSSSCG00000010200	14	66203097	66246731	1.10337	0.153226	51.8535	5.98e-13	6.47e-11	trans
181	ALGA0040423	ss131345225	7	37731099	S46878463	TBCC	ENSSSCG00000026741	7	43248740	43249774	1.16031	0.175043	43.9402	3.39e-11	7.48e-11	trans
135	ALGA0050536	ss131386318	9	4050035	S35332447	ENSSSCG00000014570	ENSSSCG00000014570	9	532154	554467	0.551318	0.0767369	51.6174	6.74e-13	7.5e-11	trans
147	DBNP0000600	ss23131393	2	69312537	S35173055	IBA57	ENSSSCG00000013988	2	53824455	53835832	0.443642	0.0633643	49.0202	2.53e-12	7.59e-11	trans
145	ASGA0068541	ss131526984	15	509796	S46876324	STAM2	ENSSSCG00000016399	15	157397060	157424086	0.701724	0.10006	49.183	2.33e-12	8.04e-11	trans
197	INRA0018435	ss478941195	5	11350875	SPL01_0087_E05	SPATS2	ENSSSCG00000000199	5	15859922	15982442	0.394552	0.0607993	42.1127	8.62e-11	9.02e-11	trans
39	ALGA0007772	ss131141367	1	232604282	S46880924	SMARCA2	ENSSSCG00000005232	1	245489496	245666198	-0.784598	0.0804464	95.1219	1.79e-22	1.07e-10	trans
166	ASGA0047610	ss131422229	10	40612762	S19547860	WAC	ENSSSCG00000011013	10	44120645	44210868	-0.215408	0.0317933	45.9043	1.24e-11	1.16e-10	trans
191	ASGA0059890	ss131481410	13	207798270	S35169718	IL10RB	ENSSSCG00000023452	17	12084301	12096480	-0.543285	0.0828853	42.9635	5.58e-11	1.26e-10	trans
130	ALGA0103993	ss131088077	2	18775121	S39890784	ENSSSCG00000021475	ENSSSCG00000021475	18	6513724	6535272	-0.599113	0.0828183	52.3317	4.69e-13	1.33e-10	trans
28	DIAS0000914	ss478936661	2	68965440	S19541523	ATP5D	ENSSSCG00000013431	2	77782631	77784866	-0.735753	0.0691309	113.271	1.88e-26	1.48e-10	trans
207	INRA0056718	ss478943982	19	45193927	S40579542	ENSSSCG00000012416	ENSSSCG00000012416	19	67050831	67104842	-0.445739	0.0696227	40.9882	1.53e-10	1.53e-10	trans
176	ALGA0053098	ss131393587	9	57527207	S18361470	ARCN1	ENSSSCG00000030053	9	50815863	50842000	1.00695	0.150182	44.9548	2.02e-11	1.55e-10	trans
208	MARC0070309	ss107850842	6	148450080	S18548934	LRRC42	ENSSSCG00000029698	6	145862151	145879058	-1.19818	0.187246	40.9469	1.56e-10	1.56e-10	trans
182	ALGA0024930	ss131261971	4	48331772	S35173515	CPNE3	ENSSSCG00000006135	4	55192067	55251263	-0.45118	0.0681987	43.767	3.7e-11	1.85e-10	trans
173	MARC0075394	ss107857032	3	68326976	OVRM1_0054_B01	ELMOD3	ENSSSCG00000008238	3	62324603	62354696	-0.38178	0.0567349	45.2821	1.71e-11	2.12e-10	trans
80	ALGA0003246	ss131167538	1	56276960	S39939260	C6orf163	ENSSSCG00000004301	1	62458926	62481489	0.737638	0.0906365	66.2338	4e-16	2.24e-10	trans
116	MARC0007306	ss107817780	4	67548067	S26644853	VCPIP1	ENSSSCG00000024133	4	74259677	74275186	0.813683	0.110041	54.6765	1.42e-13	2.29e-10	trans
199	ASGA0095712	ss131052793	6	143814685	S50169825	C1orf123	ENSSSCG00000003850	6	146666512	146682189	-0.263077	0.0406132	41.9595	9.32e-11	2.62e-10	trans
126	ALGA0052483	ss131389435	9	42304361	S20116410	BIRC3	ENSSSCG00000023589	9	36957941	36969067	-0.313551	0.0431809	52.7269	3.83e-13	2.74e-10	trans
90	DRGA0009397	ss120015976	9	65650293	AMP01_0085_E12	ZC3H11A	ENSSSCG00000028035	9	70877652	70903649	-0.731843	0.0930217	61.8966	3.62e-15	3.07e-10	trans
223	MARC0054089	ss107830128	3	137768076	S16763939	TAF1B	ENSSSCG00000008637	3	134954674	135003458	0.647609	0.103004	39.5289	3.23e-10	3.23e-10	trans
119	ASGA0028578	ss131304500	6	73515192	PTG01_0025_A10	MTHFR	ENSSSCG00000003428	6	65773242	65789128	-1.08317	0.147947	53.6025	2.45e-13	3.24e-10	trans
127	MARC0104082	ss107891204	2	92226081	S6034381	ENSSSCG00000013892	ENSSSCG00000013892	2	59348765	59383505	-0.903927	0.124602	52.628	4.03e-13	3.38e-10	trans
169	DRGA0007409	ss120018694	7	30369805	S26646057	ENSSSCG00000001341	ENSSSCG00000001341	7	26674362	26716913	0.470445	0.0695507	45.7526	1.34e-11	3.57e-10	trans
225	DIAS0004459	ss478938185	13	56614663	S39834168	CCK	ENSSSCG00000011277	13	28610211	28615330	0.770011	0.122861	39.2797	3.67e-10	3.67e-10	trans
142	ALGA0104850	ss131090424	1	48088271	S34527926	C6orf162	ENSSSCG00000004300	1	62447069	62456156	-0.524652	0.0742528	49.9249	1.6e-12	3.9e-10	trans
150	H3GA0040561	ss131515664	14	64792180	LVRM1_0184_H12	VSTM4	ENSSSCG00000010385	14	97445075	97533703	0.870894	0.12517	48.4094	3.46e-12	4.33e-10	trans
196	MARC0034668	ss107806164	3	70348710	S35166001	ARHGAP25	ENSSSCG00000008344	3	77045236	77096424	0.533151	0.0821457	42.1241	8.57e-11	4.52e-10	trans
96	ASGA0021314	ss131277072	4	107121705	S50184164	PDE4DIP	ENSSSCG00000021345	4	110329924	110335196	0.415931	0.0536695	60.0605	9.2e-15	4.66e-10	trans
79	ASGA0032322	ss131342638	7	33259683	S35169432	HLA-DRB1	NA	7	29112881	29141294	0.379852	0.0466115	66.4116	3.66e-16	5.31e-10	trans
175	ASGA0007582	ss131155821	1	298644659	S6090438	ENSSSCG00000005518	ENSSSCG00000005518	1	293629345	293704926	0.314254	0.0467984	45.0921	1.88e-11	5.35e-10	trans
214	ASGA0104984	ss131031045	19	42381862	S31107804	RIPPLY1	ENSSSCG00000012553	19	101723132	101726468	-0.532313	0.0836799	40.4662	2e-10	5.74e-10	trans
112	ALGA0039930	ss131341831	7	31270305	UTR01_0025_C01	HIST1H2BK	NA	7	22044567	22052982	-0.371309	0.0496657	55.893	7.65e-14	6.45e-10	trans
238	ALGA0098540	ss131557825	18	51542502	OVRM1_0162_B01	OGDH	ENSSSCG00000016743	18	55497954	55587971	0.488053	0.0786651	38.4919	5.5e-10	6.59e-10	trans
209	M1GA0009091	ss131316941	6	155139641	S35164533	ATPAF1	ENSSSCG00000003895	6	152304700	152363910	-0.493585	0.0771599	40.9205	1.59e-10	6.81e-10	trans
240	H3GA0005627	ss131182151	2	3763803	S46876743	PITPNM2	ENSSSCG00000009781	14	31417997	31574032	-0.441915	0.0716554	38.0346	6.95e-10	6.95e-10	trans
237	ASGA0106410	ss131034719	2	162088043	SMG01_0028_A06	EFCAB4A	ENSSSCG00000023933	2	150256	155506	0.498902	0.0804099	38.4957	5.49e-10	7.7e-10	trans
139	ASGA0041277	ss131398598	17	11718630	S35173926	UCP2	ENSSSCG00000014833	9	9147993	9155011	0.395605	0.055832	50.2063	1.38e-12	7.8e-10	trans
162	ALGA0042576	ss131358513	7	79025097	OVRM1_0105_E05	ENSSSCG00000030497	ENSSSCG00000030497	18	59931729	59938013	0.684215	0.100371	46.4696	9.3e-12	8.4e-10	trans
244	ALGA0045079	ss131328349	7	121984372	S46878975	C14orf102	ENSSSCG00000002434	7	118609313	118657772	0.34792	0.0567843	37.5407	8.95e-10	8.95e-10	trans
211	H3GA0025909	ss131406695	9	2583556	S18382052	ENSSSCG00000009381	ENSSSCG00000009381	11	16183285	16201490	0.86535	0.135606	40.7215	1.76e-10	9.21e-10	trans
133	MARC0051438	ss107827972	14	62481057	S46876833	ANK3	ENSSSCG00000010212	14	68392355	68781879	0.405731	0.0564058	51.7404	6.33e-13	1.02e-09	trans
45	ASGA0062963	ss131512151	14	43788895	S46876670	SLC24A6	ENSSSCG00000009880	14	41230165	41288614	-1.2114	0.126114	92.2669	7.57e-22	1.13e-09	trans
221	INRA0004128	ss478939752	1	141092891	S23698740	SECISBP2L	ENSSSCG00000004653	1	136458261	136513293	-0.912404	0.1448	39.704	2.96e-10	1.2e-09	trans
253	DRGA0010836	ss120017943	11	12061139	S17514069	RCBTB1	ENSSSCG00000021060	11	18464851	18512551	0.444421	0.0733044	36.756	1.34e-09	1.34e-09	trans
254	ALGA0106310	ss131094358	13	108197916	PTG01_0098_C04	SLC33A1	ENSSSCG00000025316	13	103717654	103747362	0.7225	0.119234	36.7176	1.37e-09	1.37e-09	trans
217	ALGA0041941	ss131354723	7	55800843	S46878466	TBCC	ENSSSCG00000026741	7	43248740	43249774	-1.04974	0.165814	40.0796	2.44e-10	1.38e-09	trans
204	ALGA0122006	ss131039987	13	161593126	OVRT1_0045_G10	ZBTB11	ENSSSCG00000011953	13	166902785	166940806	-0.644259	0.0999821	41.5219	1.17e-10	1.39e-09	trans
256	ASGA0064233	ss131517058	14	73300300	S46876834	CCDC6	ENSSSCG00000010211	14	68153446	68274345	-0.556615	0.0920866	36.5356	1.5e-09	1.5e-09	trans
87	MARC0080097	ss107860815	7	32851505	S17512049	HLA-J	NA	7	26678637	26679031	0.68279	0.0860192	63.0061	2.06e-15	1.52e-09	trans
206	MARC0060060	ss107838311	14	35289989	S29974468	STX2	ENSSSCG00000009747	14	25870906	25922909	-0.708075	0.110433	41.1112	1.44e-10	1.59e-09	trans
219	ASGA0020983	ss131274913	4	101586363	S35171802	RPS27	ENSSSCG00000006558	4	104599236	104600403	0.364253	0.0576207	39.9622	2.59e-10	1.64e-09	trans
59	MARC0059175	ss107837587	14	54867498	S6079458	ENSSSCG00000010007	ENSSSCG00000010007	14	50477198	50480629	-0.990636	0.111527	78.8985	6.54e-19	1.7e-09	trans
70	MARC0095604	ss107879341	10	77837652	MLN01_0042_F01	PQLC1	ENSSSCG00000023171	1	310163333	310221475	0.386457	0.0463737	69.4479	7.85e-17	1.7e-09	trans
104	INRA0003887	ss478939690	1	126578197	S46880664	LYSMD2	ENSSSCG00000004629	1	133183233	133200016	-0.38815	0.0512223	57.4223	3.52e-14	1.77e-09	trans
155	ASGA0032401	ss131343134	7	33979935	LNG01_0104_A03	HLA-J	ENSSSCG00000001341	7	26679036	26716475	0.300364	0.0435917	47.4774	5.56e-12	1.83e-09	trans
187	ALGA0084913	ss131523747	15	40017923	DCI01_0065_E10	UFSP2	ENSSSCG00000015793	15	53234677	53252191	0.381515	0.0580986	43.1214	5.14e-11	1.89e-09	trans
224	ALGA0109255	ss131102509	3	51719370	S35168053	NUBP2	ENSSSCG00000008014	3	41631025	41633605	-0.640115	0.101864	39.4891	3.3e-10	1.94e-09	trans
260	DRGA0010445	ss120031506	10	39058913	DCI01_0060_H06	IDNK	ENSSSCG00000022077	10	35416363	35427615	0.441474	0.0735522	36.0263	1.95e-09	1.95e-09	trans
229	ASGA0104055	ss131028574	8	1555388	S5992059	ENSSSCG00000008194	ENSSSCG00000008194	3	59388397	59395870	0.303639	0.0485786	39.0683	4.09e-10	2.01e-09	trans
202	ASGA0032401	ss131343134	7	33979935	S39866397	TRIML1	NA	7	24653003	24653332	0.665788	0.103141	41.6683	1.08e-10	2.09e-09	trans
153	ALGA0044022	ss131322404	7	105383136	S35167202	ENSSSCG00000021204	ENSSSCG00000021204	18	50027131	50035206	0.684081	0.0987402	47.9984	4.27e-12	2.11e-09	trans
239	MARC0070763	ss107852750	9	116099220	S39887194	ENSSSCG00000026078	ENSSSCG00000026078	1	184978721	185092440	0.528077	0.0853288	38.3003	6.07e-10	2.15e-09	trans
203	ASGA0079594	ss131556158	18	40579638	PTG01_0037_E10	NT5C3	ENSSSCG00000022912	18	44383495	44425983	-0.489526	0.0758367	41.6671	1.08e-10	2.19e-09	trans
218	ASGA0054033	ss131459913	12	32777362	ADR01_0065_B03	TOB1	ENSSSCG00000017559	12	27206825	27207659	0.563585	0.0891006	40.009	2.53e-10	2.34e-09	trans
266	MARC0013086	ss107869405	6	41248059	S40182467	NUMBL	ENSSSCG00000023228	6	44724678	44749222	0.430917	0.0721525	35.6684	2.34e-09	2.34e-09	trans
73	ALGA0112651	ss131111770	3	28894017	MLN01_0063_D09	TNFRSF17	ENSSSCG00000007888	3	32126183	32130379	0.647925	0.0780471	68.9185	1.03e-16	2.43e-09	trans
123	MARC0012394	ss107880933	14	40248131	S40278824	ENSSSCG00000009788	ENSSSCG00000009788	14	31759566	31775048	-0.860516	0.118425	52.7997	3.69e-13	2.52e-09	trans
188	ASGA0038721	ss131368439	8	40426803	S31124563	KIT	NA	8	43602266	43602801	0.569822	0.086813	43.0832	5.25e-11	2.55e-09	trans
146	MARC0049861	ss107826042	4	63988841	ITT01_0089_E06	CSK	ENSSSCG00000001900	7	63425125	63443865	0.661894	0.0944991	49.0592	2.48e-12	2.69e-09	trans
183	ASGA0078888	ss131558507	18	11928951	S23696488	ENSSSCG00000016548	ENSSSCG00000016548	18	18531185	18581935	0.528437	0.0799394	43.6983	3.83e-11	2.76e-09	trans
201	H3GA0004090	ss131147049	1	268751247	S6087197	NIPSNAP3B	ENSSSCG00000005424	1	275511767	275522618	0.492321	0.0762618	41.6758	1.08e-10	2.8e-09	trans
140	M1GA0002987	ss131192922	2	88353987	S23756522	ENSSSCG00000014123	ENSSSCG00000014123	2	90967313	90992174	0.540338	0.0763519	50.0832	1.47e-12	2.89e-09	trans
273	ALGA0047007	ss131364759	8	26254131	S35168884	GPR125	ENSSSCG00000008753	8	16905166	16910788	-1.0304	0.173735	35.1754	3.01e-09	3.01e-09	trans
212	H3GA0027850	ss131399597	9	90863475	S35171042	ASNS	ENSSSCG00000015340	9	84879390	84898643	0.639246	0.100206	40.6954	1.78e-10	3.11e-09	trans
275	H3GA0054086	ss131568552	12	45276653	S35167542	GLOD4	ENSSSCG00000017807	12	49250868	49269237	-0.263882	0.0445743	35.047	3.22e-09	3.22e-09	trans
102	INRA0043947	ss478942895	14	49115640	S46876893	TOMM20	ENSSSCG00000010158	14	60218718	60231861	-0.512723	0.0674297	57.818	2.88e-14	3.24e-09	trans
276	M1GA0024359	ss131094587	11	87660102	BKFL1_0079_D11	RNF6	ENSSSCG00000024064	11	3460894	3467502	-0.646183	0.109237	34.9925	3.31e-09	3.34e-09	trans
281	H3GA0053081	ss131104128	6	59701576	S18378635	APITD1	ENSSSCG00000003403	6	64634414	64644536	-0.804099	0.136877	34.5111	4.24e-09	4.24e-09	trans
283	ASGA0047494	ss131421262	10	34945662	OVRM1_0219_A04	BAG1	ENSSSCG00000010996	10	37484539	37499096	0.301594	0.0513625	34.4789	4.31e-09	4.31e-09	trans
259	ALGA0103287	ss131086122	10	54233920	S35169073	OPTN	ENSSSCG00000023247	10	77690723	77740523	-0.193857	0.0322413	36.1524	1.82e-09	4.33e-09	trans
149	MARC0055487	ss107832859	3	80278945	S23213546	C1D	ENSSSCG00000008354	3	77665511	77683806	0.424963	0.0610665	48.4279	3.43e-12	4.38e-09	trans
167	MARC0072573	ss107855174	1	309088209	S18383348	NPHP4	ENSSSCG00000029843	6	61659254	61756523	-0.662757	0.097895	45.8339	1.29e-11	4.49e-09	trans
285	M1GA0001028	ss131174145	1	86150696	S17499985	ENSSSCG00000011511	ENSSSCG00000011511	13	55733974	55875266	-0.54315	0.092622	34.3883	4.51e-09	4.56e-09	trans
226	H3GA0008586	ss131214600	3	9268282	S35172980	ZNF655	ENSSSCG00000007617	3	6534854	6548970	0.39812	0.0635988	39.1858	3.85e-10	4.66e-09	trans
286	H3GA0052038	ss131563331	19	129708478	S18550761	PRPF8	ENSSSCG00000012693	19	126871549	126900021	0.284396	0.048625	34.2079	4.95e-09	4.95e-09	trans
280	INRA0015198	ss478941037	4	88413236	S46879666	RCSD1	ENSSSCG00000006307	4	90996957	91079847	0.245977	0.0418629	34.5248	4.21e-09	5.19e-09	trans
250	ALGA0092915	ss131550722	17	6267307	S31100719	ENSSSCG00000000931	ENSSSCG00000000931	5	100820116	101008693	0.257075	0.0423385	36.8679	1.26e-09	5.34e-09	trans
227	ALGA0027213	ss131277164	4	107381759	S35166755	ILF2	ENSSSCG00000028553	4	104874070	104880629	-0.426852	0.0682163	39.1542	3.92e-10	5.63e-09	trans
293	ALGA0075096	ss131496949	14	11198457	S46877416	ENTPD4	ENSSSCG00000009640	14	8433828	8455666	0.305823	0.0525514	33.8666	5.9e-09	5.9e-09	trans
213	ALGA0079756	ss131520674	14	97353689	S34516183	CISD1	ENSSSCG00000009508	11	74078931	74079254	-0.341431	0.0536258	40.5377	1.93e-10	6.34e-09	trans
255	DRGA0002066	ss120021250	1	253630064	SMG01_0069_G12	FXN	ENSSSCG00000029150	1	248680702	248828200	-0.821334	0.135826	36.5654	1.48e-09	6.7e-09	trans
168	DRGA0001274	ss478938438	1	93670407	AMP01_0101_D02	OLR1	ENSSSCG00000000647	5	64579163	64590512	0.652581	0.0964219	45.8055	1.31e-11	6.82e-09	trans
302	ALGA0019791	ss131220752	3	78161302	S20116717	IL12A	ENSSSCG00000011730	13	108066792	108074477	0.688973	0.118972	33.5361	7e-09	7e-09	trans
220	MARC0026322	ss107796692	1	89627182	S46880448	ENSSSCG00000004399	ENSSSCG00000004399	1	86038181	86064050	-1.24926	0.198151	39.748	2.89e-10	7.15e-09	trans
300	MARC0035878	ss107809654	4	94867182	S38481264	OAZ3	ENSSSCG00000027091	4	106463085	106466845	-0.579929	0.100098	33.5658	6.89e-09	7.37e-09	trans
194	ASGA0030400	ss131317416	6	56719535	S35169186	ECH1	ENSSSCG00000028943	6	43166591	43178448	0.458742	0.0704044	42.4559	7.23e-11	7.54e-09	trans
305	ASGA0106170	ss131034095	6	61116514	S18354678	ENSSSCG00000023195	ENSSSCG00000023195	6	41504397	41534924	0.320461	0.0554663	33.3804	7.58e-09	7.58e-09	trans
310	MARC0091258	ss107875660	12	463662	LNG01_0085_C12	RFNG	ENSSSCG00000007572	3	2208308	2216863	-0.335153	0.0581289	33.2431	8.13e-09	8.13e-09	trans
118	MARC0043071	ss107817484	2	53067453	S35172273	ARMC6	ENSSSCG00000013927	2	58606501	58627845	-0.461634	0.0629779	53.7304	2.3e-13	8.29e-09	trans
65	ALGA0013646	ss131188909	2	48747140	S35170640	USH1C	ENSSSCG00000013377	2	44626205	44704645	-0.782259	0.0918997	72.4557	1.71e-17	8.31e-09	trans
294	M1GA0024359	ss131094587	11	87660102	S46877888	POLR1D	ENSSSCG00000009310	11	4679144	4680510	-0.546828	0.0940491	33.8059	6.09e-09	8.34e-09	trans
122	ALGA0097686	ss131555362	18	28703985	PTG01_0099_E01	LRRN3	ENSSSCG00000016652	18	37449572	37489340	0.618947	0.0851269	52.8656	3.57e-13	9.45e-09	trans
258	MARC0043882	ss107818297	1	232171858	S35167582	OSTF1	ENSSSCG00000005273	1	255040336	255094990	0.314149	0.0520454	36.4341	1.58e-09	9.52e-09	trans
306	ASGA0048578	ss131428261	10	64092497	MLTL1_0092_G05	SLC39A12	ENSSSCG00000011039	10	48975527	49054918	0.61807	0.107077	33.3185	7.82e-09	1e-08	trans
94	DIAS0003034	ss478937637	9	37038372	S35172553	ACAT1	ENSSSCG00000026153	9	40601622	40622159	-0.339455	0.0436921	60.3615	7.89e-15	1.01e-08	trans
262	ASGA0039446	ss131374794	8	108380457	S18387347	SEC24D	ENSSSCG00000030024	8	112778221	112789836	-0.265151	0.0442098	35.9706	2e-09	1.03e-08	trans
318	M1GA0003908	ss131215218	3	9481293	S23695383	PHKG2	ENSSSCG00000007788	3	18086933	18103159	0.538118	0.0939832	32.7834	1.03e-08	1.03e-08	trans
319	ALGA0100039	ss131562911	19	121574868	S17499681	NDUFA1	ENSSSCG00000023277	19	113388190	113392326	0.136006	0.023758	32.7714	1.04e-08	1.04e-08	trans
230	DRGA0004867	ss478938565	4	76584961	S46879526	WWP1	ENSSSCG00000006137	4	55305131	55403541	-0.293582	0.0470435	38.9456	4.36e-10	1.12e-08	trans
303	H3GA0039427	ss131509630	14	26154879	S35165161	ENSSSCG00000027984	ENSSSCG00000027984	14	102560761	102565212	0.528427	0.0912756	33.5167	7.07e-09	1.12e-08	trans
269	ALGA0036566	ss131309880	6	116010663	S35168474	STX12	ENSSSCG00000024927	6	78460522	78502023	0.571739	0.0960645	35.4217	2.66e-09	1.2e-08	trans
315	MARC0086425	ss107870194	16	36822941	S31131160	ENSSSCG00000012202	ENSSSCG00000012202	19	28788860	28871823	0.664587	0.115861	32.9026	9.69e-09	1.21e-08	trans
327	H3GA0051576	ss131564068	19	15221016	OVRM1_0019_F07	ENSSSCG00000012121	ENSSSCG00000012121	19	10924788	11250046	-0.490155	0.0860127	32.4744	1.21e-08	1.21e-08	trans
328	ALGA0090089	ss131534581	16	33514565	OVRM1_0091_B05	RGS7BP	ENSSSCG00000023826	16	46333473	46362776	0.59363	0.104332	32.3739	1.27e-08	1.27e-08	trans
329	H3GA0031535	ss131438460	11	21598394	S26717099	NEK3	ENSSSCG00000009379	11	16100090	16123524	-0.325268	0.0571812	32.3576	1.28e-08	1.28e-08	trans
335	ALGA0093979	ss131544408	17	29350457	S17527177	THBD	ENSSSCG00000007115	17	34274132	34277761	-1.06916	0.188316	32.234	1.37e-08	1.37e-08	trans
339	M1GA0025318	ss131075489	10	20796320	S35166229	CYB5R1	ENSSSCG00000010929	10	29284346	29289916	-0.546201	0.0964689	32.0575	1.5e-08	1.5e-08	trans
314	ASGA0099620	ss131063369	3	47693917	THY01_0054_B09	MPG	ENSSSCG00000007982	3	40892304	40898426	-0.271128	0.0472604	32.9118	9.64e-09	1.51e-08	trans
245	ASGA0009099	ss131196969	2	10189294	S19226930	COX8A	ENSSSCG00000013046	2	7218448	7220218	-0.725245	0.118881	37.2171	1.06e-09	1.55e-08	trans
248	DIAS0000984	ss478936700	6	40883132	UTR01_0007_A09	THBS2	ENSSSCG00000004012	1	1590789	1616464	-0.325853	0.0535926	36.9686	1.2e-09	1.59e-08	trans
343	INRA0018435	ss478941195	5	11350875	S20947266	SPATS2	ENSSSCG00000000199	5	15859922	15982442	0.373177	0.0660435	31.9278	1.6e-08	1.6e-08	trans
321	DIAS0001604	ss478937129	12	23482793	OVRM1_0187_C12	ACSF2	ENSSSCG00000017566	12	26802625	26841148	0.25159	0.0439912	32.7082	1.07e-08	1.64e-08	trans
160	ALGA0028097	ss131241460	4	120141457	S46879856	CASQ2	ENSSSCG00000006745	4	115007632	115070760	-0.630927	0.0920627	46.9668	7.22e-12	1.72e-08	trans
66	INRA0045133	ss478943023	14	86382907	S23756321	USP54	ENSSSCG00000010302	14	82433503	82495889	-0.98503	0.11633	71.6993	2.51e-17	1.77e-08	trans
270	DIAS0003763	ss478937946	9	36559391	S40276387	ENSSSCG00000017330	ENSSSCG00000017330	12	18391607	18431381	-0.43579	0.0733119	35.335	2.78e-09	1.87e-08	trans
324	INRA0014911	ss478941003	4	80511902	S26728600	ENSSSCG00000006274	ENSSSCG00000006274	4	87185966	87343303	-0.448532	0.0785874	32.5747	1.15e-08	1.88e-08	trans
352	M1GA0023830	ss131563503	19	131104850	S18553367	ENSSSCG00000012818	ENSSSCG00000012818	19	143128878	143217819	-0.277826	0.0494181	31.6063	1.89e-08	1.89e-08	trans
355	ALGA0009036	ss131148625	1	279417737	S46880978	SHB	ENSSSCG00000005358	1	266638427	266670705	0.709158	0.1263	31.5267	1.97e-08	1.97e-08	trans
62	ALGA0072231	ss131495313	13	150574185	S40266102	ENSSSCG00000024424	ENSSSCG00000024424	4	16359635	16400990	0.906371	0.103375	76.8741	1.82e-18	2.01e-08	trans
357	ASGA0098526	ss131060552	8	4952997	SKNB1_0058_B07	TNIP2	ENSSSCG00000008691	8	1115004	1136982	-0.59153	0.105545	31.411	2.09e-08	2.09e-08	trans
117	ASGA0014426	ss131214212	3	49104674	S35722015	TMEM8A	ENSSSCG00000007985	3	41098752	41108203	-0.669656	0.0908315	54.3538	1.67e-13	2.12e-08	trans
198	ALGA0039910	ss131341782	7	31157864	S46877918	MTCH1	ENSSSCG00000001571	7	37520856	37539035	0.139116	0.0214599	42.0241	9.02e-11	2.17e-08	trans
233	ALGA0024207	ss131257438	4	29823687	S46879558	C8orf37	ENSSSCG00000006092	4	44707161	44728142	-0.725233	0.116659	38.6475	5.08e-10	2.27e-08	trans
77	INRA0008800	ss478940489	2	66374171	S22273127	ENSSSCG00000014039	ENSSSCG00000014039	2	82278889	82294443	-0.964651	0.116649	68.3873	1.34e-16	2.3e-08	trans
360	ALGA0020011	ss131222287	3	92659234	S35165384	ANKRD39	ENSSSCG00000008198	3	59233939	59245811	-0.438549	0.0785165	31.1971	2.33e-08	2.33e-08	trans
143	ALGA0040717	ss131347197	7	41004531	S46877934	MAPK14	ENSSSCG00000001556	7	36725707	36795310	0.275781	0.0391047	49.736	1.76e-12	2.36e-08	trans
301	ALGA0072403	ss131495787	13	158949120	S17524903	NSUN3	ENSSSCG00000027432	13	176447368	176506890	0.27969	0.0482963	33.5371	6.99e-09	2.36e-08	trans
215	M1GA0011542	ss131335293	7	134516698	S34521911	IREB2	ENSSSCG00000029885	7	52971450	53021857	-0.537428	0.0846584	40.2996	2.18e-10	2.39e-08	trans
252	ASGA0013613	ss131225072	3	14968787	S35173149	PRSS8	ENSSSCG00000007760	3	17507953	17525512	0.462972	0.0763015	36.8166	1.3e-09	2.52e-08	trans
287	ASGA0064844	ss131519434	14	90362764	LVRM1_0184_H12	VSTM4	ENSSSCG00000010385	14	97445075	97533703	0.831098	0.142277	34.122	5.18e-09	2.57e-08	trans
251	ASGA0003807	ss131177358	1	100527549	S46880447	METTL24	ENSSSCG00000004402	1	85731255	85811070	0.847465	0.13958	36.8635	1.27e-09	2.59e-08	trans
366	ALGA0017951	ss131234069	3	21036918	S26712478	ENSSSCG00000015590	ENSSSCG00000015590	9	143468209	143497706	-0.746892	0.134232	30.9604	2.63e-08	2.63e-08	trans
367	ASGA0105194	ss131031565	10	76905575	S35166229	CYB5R1	ENSSSCG00000010929	10	29284346	29289916	0.339309	0.0610131	30.9275	2.68e-08	2.68e-08	trans
368	MARC0007815	ss107836094	13	81649116	S23762274	CMTM8	ENSSSCG00000022618	13	20444836	20549145	0.71588	0.12875	30.9164	2.69e-08	2.69e-08	trans
231	H3GA0009299	ss131212708	3	37405281	S6072437	JMJD8	ENSSSCG00000007988	3	41385148	41386877	-0.812702	0.130314	38.8939	4.47e-10	2.73e-08	trans
370	ALGA0052693	ss131391016	9	48020021	S18383420	ARHGEF12	ENSSSCG00000015129	9	52649356	52729816	-0.289241	0.0520829	30.8411	2.8e-08	2.8e-08	trans
296	ALGA0079568	ss131520122	14	78396591	S46876868	COG2	ENSSSCG00000010183	14	64343142	64376887	0.475935	0.081876	33.7896	6.14e-09	2.99e-08	trans
279	ALGA0119054	ss131076586	6	60540180	S17510000	CEACAM1	ENSSSCG00000020837	6	45173190	45196492	0.559827	0.0950733	34.6729	3.9e-09	3.19e-08	trans
284	MARC0104903	ss107891414	2	49705481	S6666019	ABCC8	ENSSSCG00000013378	2	44725269	44812585	-1.08347	0.184743	34.3953	4.5e-09	3.28e-08	trans
377	ASGA0003560	ss131174377	1	86991865	S18557410	ENSSSCG00000005216	ENSSSCG00000005216	1	242497239	242503501	0.463397	0.0838633	30.5325	3.28e-08	3.28e-08	trans
291	ASGA0039556	ss131375717	8	113664311	S40173957	ENSSSCG00000024168	ENSSSCG00000024168	8	123837966	123895151	-0.377514	0.0647689	33.973	5.59e-09	3.39e-08	trans
234	H3GA0012833	ss131265941	4	69216952	S46879725	GGH	ENSSSCG00000006227	4	77278490	77303727	-0.339186	0.0545606	38.647	5.08e-10	3.42e-08	trans
308	ASGA0105181	ss131031529	19	40435781	S23697404	PRRG1	ENSSSCG00000027777	19	36740729	36882358	0.446478	0.0773812	33.2912	7.93e-09	3.49e-08	trans
361	ALGA0019046	ss131215767	3	56106383	OVR01_0070_F05	ITFG3	ENSSSCG00000007980	3	41009748	41022111	-0.563678	0.100956	31.1745	2.36e-08	3.49e-08	trans
267	H3GA0044381	ss131524979	15	60008146	S23764111	GCA	ENSSSCG00000027472	15	76510742	76545119	-0.466556	0.0781919	35.6028	2.42e-09	3.71e-08	trans
205	ALGA0032441	ss131289448	5	67677739	S35164974	ENSSSCG00000000398	ENSSSCG00000000398	5	23304870	23306947	0.587555	0.0913329	41.3849	1.25e-10	3.72e-08	trans
384	INRA0004123	ss478939749	1	140820758	S35173919	FAM81A	ENSSSCG00000004586	1	124546382	124619000	0.736498	0.133957	30.2284	3.84e-08	3.84e-08	trans
261	ALGA0095454	ss131549159	17	53299192	S35168265	DGKE	ENSSSCG00000017615	12	34090057	34117201	0.571198	0.0951926	36.0054	1.97e-09	3.88e-08	trans
385	ALGA0040038	ss131342446	7	32901431	S23767960	MOG	ENSSSCG00000001248	7	25021757	25192432	0.857857	0.156157	30.1791	3.94e-08	3.94e-08	trans
114	INRA0044343	ss478942934	14	63842519	S46876889	SLC35F3	ENSSSCG00000010162	14	60839431	60934051	-0.720845	0.0967882	55.4674	9.5e-14	4.03e-08	trans
309	MARC0003904	ss107814081	18	12368984	S17518524	ENSSSCG00000016530	ENSSSCG00000016530	18	14940691	14955817	-0.518517	0.0899274	33.2462	8.12e-09	4.09e-08	trans
263	ASGA0100627	ss131066186	2	149883920	S35165673	KLHL3	ENSSSCG00000014321	2	145357374	145464551	0.340968	0.0568814	35.9326	2.04e-09	4.23e-08	trans
228	ALGA0020596	ss131225786	3	111760147	THY01_0203_E11	GEMIN6	ENSSSCG00000008482	3	107712666	107717726	-0.465871	0.074518	39.0849	4.06e-10	4.78e-08	trans
388	ALGA0119886	ss131078892	9	25971114	S18359879	TMEM163	ENSSSCG00000015700	15	19908541	20021754	-0.371782	0.0678175	30.0533	4.2e-08	4.82e-08	trans
396	ALGA0048895	ss131374988	8	109404676	S23693357	VPS33B	ENSSSCG00000002550	7	131028040	131033988	-0.907111	0.166256	29.7692	4.87e-08	4.87e-08	trans
138	ASGA0063851	ss131515493	14	64162095	S35168075	HEATR1	ENSSSCG00000010146	14	58841260	58871583	0.462487	0.0651519	50.3901	1.26e-12	5.03e-08	trans
236	ASGA0101002	ss131067264	6	70526281	S35165922	AGTRAP	ENSSSCG00000022401	6	65703149	65714899	0.516311	0.0831381	38.5676	5.29e-10	5.1e-08	trans
216	ALGA0069669	ss131488177	13	40331249	S35171904	ARL6IP5	ENSSSCG00000011507	13	55590553	55669972	0.235744	0.0371669	40.2319	2.26e-10	5.22e-08	trans
323	ASGA0102450	ss131071285	2	6582123	LVR01_0073_D04	TCIRG1	ENSSSCG00000012890	2	3476378	3488420	0.367397	0.0643438	32.603	1.13e-08	5.28e-08	trans
200	ALGA0040066	ss131342596	7	33182159	S42951501	C4A	ENSSSCG00000001427	7	27729058	27744181	0.570181	0.0882701	41.7253	1.05e-10	5.31e-08	trans
344	INRA0054166	ss478943778	17	53965607	UTR01_0023_E01	TSHZ2	ENSSSCG00000007482	17	60735916	61243854	0.460315	0.0815363	31.8719	1.65e-08	5.36e-08	trans
389	MARC0075959	ss107857854	1	279972181	S35171418	GNG10	ENSSSCG00000005462	1	283259091	283266590	0.302867	0.0552823	30.0145	4.29e-08	5.7e-08	trans
289	MARC0033464	ss107806758	7	35177641	PTG01_0098_D10	TMED9	ENSSSCG00000014037	2	81905926	81908697	-0.402646	0.0689977	34.0547	5.36e-09	5.78e-08	trans
350	ALGA0005834	ss131128555	1	138257957	S46880492	FAM81A	ENSSSCG00000004586	1	124546382	124619000	0.647768	0.115149	31.6457	1.85e-08	6.3e-08	trans
247	INRA0006057	ss478940224	1	246070469	S20116606	JAK2	ENSSSCG00000005215	1	242696463	242786177	0.315789	0.0518339	37.1163	1.11e-09	6.31e-08	trans
392	INRA0056721	ss478943984	19	45123418	S35170756	ITM2A	ENSSSCG00000012448	19	72699045	72706320	-0.339998	0.0621165	29.9598	4.41e-08	6.59e-08	trans
413	ASGA0094758	ss131050173	6	142685412	MLTL1_0005_F02	TTC4	ENSSSCG00000003844	6	145679556	145715195	-0.42448	0.0785607	29.1947	6.55e-08	6.65e-08	trans
332	ALGA0009722	ss131152534	1	288805627	THY01_0120_H04	RABGAP1	ENSSSCG00000020743	1	297320600	297377198	-0.294423	0.0517876	32.3215	1.31e-08	6.74e-08	trans
326	ALGA0042516	ss131358077	7	74587760	S40501023	KHNYN	ENSSSCG00000001984	7	80123012	80136152	0.517797	0.090838	32.4925	1.2e-08	6.91e-08	trans
362	ALGA0081025	ss131499569	14	119955763	S46877209	C10orf76	ENSSSCG00000010571	14	122727505	122924928	0.319932	0.0573429	31.1284	2.42e-08	7.34e-08	trans
426	ALGA0046168	ss131366409	8	5257173	S6089862	QDPR	ENSSSCG00000029508	8	12329454	12351892	-0.889068	0.165752	28.7707	8.15e-08	8.15e-08	trans
290	ASGA0100622	ss131066167	6	68328427	S36038435	SEPN1	ENSSSCG00000003554	6	76816945	76819840	-0.3585	0.0615065	33.9732	5.59e-09	8.2e-08	trans
428	H3GA0053280	ss131110280	12	61751469	S32812525	AKR1C4	NA	10	72058838	72068586	0.398747	0.0743889	28.7328	8.31e-08	8.31e-08	trans
415	ALGA0101118	ss131569053	13	183462769	S23764959	ENSSSCG00000011997	ENSSSCG00000011997	13	179477029	179512316	-0.270428	0.0501176	29.1153	6.82e-08	8.64e-08	trans
363	ALGA0123348	ss131063584	12	49729253	SKNB1_0050_D11	RHBDL2	ENSSSCG00000003651	6	87871031	87912911	0.432135	0.0775608	31.0423	2.52e-08	8.75e-08	trans
322	MARC0062787	ss107841901	13	138432853	SMG01_0047_E05	TBCCD1	ENSSSCG00000011797	13	133756784	133779614	-0.511822	0.0895483	32.668	1.09e-08	8.8e-08	trans
342	ALGA0097130	ss131559348	18	15129271	S39995811	KIAA1549	ENSSSCG00000016513	18	11203164	11291469	0.424341	0.0750819	31.9418	1.59e-08	8.89e-08	trans
400	ASGA0103038	ss131072786	12	2690149	MLN01_0071_E09	C17orf101	ENSSSCG00000028156	12	32843	43829	0.312819	0.0574098	29.6903	5.07e-08	8.93e-08	trans
399	MARC0045041	ss107819976	8	117331067	S40102815	ENSSSCG00000024168	ENSSSCG00000024168	8	123837966	123895151	-0.472828	0.0867286	29.7222	4.99e-08	9.34e-08	trans
268	ASGA0106120	ss131567516	9	92232622	S35170757	DYRK3	ENSSSCG00000015649	9	73652436	73654362	-0.47921	0.0804952	35.4415	2.63e-09	9.37e-08	trans
243	ALGA0031387	ss131282827	5	27869742	S50164320	ENSSSCG00000000361	ENSSSCG00000000361	5	22652127	22656079	0.491084	0.0800684	37.6174	8.61e-10	9.63e-08	trans
438	MARC0070315	ss107850849	2	2872116	S16764511	ENSSSCG00000013328	ENSSSCG00000013328	2	32860737	32865005	-0.671164	0.12585	28.4414	9.66e-08	9.66e-08	trans
336	INRA0006492	ss478940305	1	260676505	S35167886	TESK1	ENSSSCG00000005310	1	264066494	264070983	-0.133174	0.0234713	32.1931	1.4e-08	9.87e-08	trans
409	H3GA0055145	ss131041676	1	305266935	S46879431	ENSSSCG00000000206	ENSSSCG00000000206	5	16146375	16179708	0.459926	0.0848123	29.4075	5.87e-08	9.91e-08	trans
358	MARC0087159	ss107871751	1	34735325	S35174313	WRN	ENSSSCG00000015840	15	61331276	61463250	-0.482796	0.0861869	31.3794	2.12e-08	1.01e-07	trans
246	ASGA0006619	ss131149035	1	280566104	S46881077	ABCA1	ENSSSCG00000026173	1	275474265	275507927	-0.51397	0.0843055	37.1676	1.08e-09	1.03e-07	trans
435	ALGA0058142	ss131420507	10	33153012	S35168740	AQP3	ENSSSCG00000010991	10	37307556	37313382	0.362335	0.0678836	28.4898	9.42e-08	1.05e-07	trans
347	ASGA0043930	ss131399923	9	93298999	S35171384	TMEM218	ENSSSCG00000029492	9	57790883	57818276	0.639835	0.113533	31.7606	1.74e-08	1.11e-07	trans
171	ASGA0005057	ss131134627	1	180163164	S23763218	AAGAB	ENSSSCG00000004951	1	182853801	182893684	-0.645841	0.0956521	45.5892	1.46e-11	1.12e-07	trans
106	ASGA0090587	ss131039335	13	40905892	S23767478	NEK4	ENSSSCG00000011446	13	38046167	38081963	-0.633695	0.0838546	57.1092	4.12e-14	1.13e-07	trans
179	H3GA0003611	ss131141074	1	231098497	S39930403	ENSSSCG00000004934	ENSSSCG00000004934	1	181020973	181091802	-0.586589	0.0880041	44.4285	2.64e-11	1.14e-07	trans
222	ASGA0006456	ss131147641	1	271797073	S18379353	ENSSSCG00000005424	ENSSSCG00000005424	1	275511767	275522618	-0.59928	0.095276	39.5633	3.18e-10	1.16e-07	trans
292	ASGA0097467	ss131057625	6	76934500	S50198004	ZNF593	ENSSSCG00000029757	19	53143460	53144390	0.255661	0.0438975	33.9195	5.74e-09	1.16e-07	trans
451	ALGA0091514	ss131538771	16	74490113	S43235699	GPX3	ENSSSCG00000017092	16	78282294	78290916	0.582789	0.109955	28.0927	1.16e-07	1.16e-07	trans
320	MARC0039619	ss107814147	6	40183749	S17525713	PLD3	ENSSSCG00000021917	6	44413878	44419451	0.506396	0.088489	32.7493	1.05e-08	1.18e-07	trans
452	ASGA0022677	ss131245619	4	132529830	S46876652	GCN1L1	ENSSSCG00000009898	14	42713771	42738802	-0.259218	0.048951	28.0419	1.19e-07	1.19e-07	trans
386	ALGA0111847	ss131109590	2	13383376	S18555547	PTPMT1	ENSSSCG00000013226	2	16220999	16226608	0.360162	0.0655759	30.1654	3.97e-08	1.21e-07	trans
455	H3GA0029415	ss131416214	10	18287728	S18547496	CNIH4	ENSSSCG00000027103	10	15124441	15129031	0.179975	0.0340555	27.9289	1.26e-07	1.26e-07	trans
450	ALGA0078590	ss131517148	14	74291914	OVR01_0076_D03	OAS1	ENSSSCG00000009882	14	41260566	41268627	-1.01404	0.19114	28.1456	1.13e-07	1.28e-07	trans
412	DBWU0000652	ss71868014	8	89952496	S18387347	SEC24D	ENSSSCG00000030024	8	112778221	112789836	-0.277718	0.0513277	29.2755	6.28e-08	1.3e-07	trans
394	SIRI0000273	ss478944444	1	87072923	S31109201	ENSSSCG00000025543	ENSSSCG00000025543	8	112120800	112125861	-0.42252	0.0772602	29.9077	4.53e-08	1.31e-07	trans
330	INRA0026430	ss478941789	7	75430748	S46878669	AP1G2	ENSSSCG00000002016	7	80862737	80866827	0.362825	0.0637823	32.3589	1.28e-08	1.33e-07	trans
189	DIAS0004594	ss478938277	5	30779100	S46879303	ATP5B	ENSSSCG00000000405	5	23659084	23666696	-0.206059	0.0314103	43.0369	5.37e-11	1.35e-07	trans
299	ALGA0023278	ss131242544	4	13218980	S35335900	TATDN1	ENSSSCG00000030603	4	15769901	15816051	-0.468824	0.0808675	33.6102	6.73e-09	1.43e-07	trans
465	ALGA0099955	ss131562654	19	113078996	PTG01_0019_A04	BEX2	ENSSSCG00000012525	19	98011229	98012771	-0.296183	0.0563019	27.6741	1.44e-07	1.44e-07	trans
337	ASGA0038917	ss131370841	8	73904815	S17668153	TLR2	ENSSSCG00000009002	8	79824541	79834592	-0.358289	0.0632085	32.1303	1.44e-08	1.45e-07	trans
464	ASGA0081192	ss131561996	19	62086511	S35169860	ARMCX3	ENSSSCG00000012509	19	97049742	97053543	-0.166571	0.0316639	27.674	1.44e-07	1.49e-07	trans
467	MARC0007270	ss107817147	10	37039997	OVR01_0065_G06	MSI1	ENSSSCG00000029365	14	42788918	42812682	0.370412	0.0705007	27.6047	1.49e-07	1.49e-07	trans
393	ASGA0020884	ss131274323	4	99012920	S35171802	RPS27	ENSSSCG00000006558	4	104599236	104600403	0.500149	0.0913896	29.9505	4.43e-08	1.51e-07	trans
468	ALGA0081547	ss131501216	14	132693210	S23699575	ZNF385B	ENSSSCG00000023181	15	94612721	94702625	0.392609	0.0747808	27.5639	1.52e-07	1.52e-07	trans
304	MARC0015820	ss107899462	18	47713011	S35169940	SNX10	ENSSSCG00000016709	18	50840315	50858704	0.377517	0.0653419	33.3803	7.58e-09	1.57e-07	trans
316	MARC0026216	ss107797089	16	47630018	SMG01_0070_C09	SETD9	ENSSSCG00000016919	16	38246164	38253620	0.377767	0.0658667	32.8939	9.73e-09	1.6e-07	trans
381	ALGA0110934	ss131107158	9	22805306	S35169016	HRH1	ENSSSCG00000011576	13	74465438	74630259	-0.401813	0.0729479	30.3405	3.62e-08	1.6e-07	trans
459	DRGA0011077	ss120017928	11	32515591	AMP01_0096_D11	MTRF1	ENSSSCG00000009436	11	26578967	26610523	0.346054	0.0656857	27.7553	1.38e-07	1.6e-07	trans
472	MARC0028684	ss107799278	2	73385525	S35173055	IBA57	ENSSSCG00000013988	2	53824455	53835832	0.233532	0.044563	27.4628	1.6e-07	1.6e-07	trans
453	ASGA0099814	ss131063910	8	114555082	S35171899	ANXA5	ENSSSCG00000009097	8	109609049	109642588	0.228364	0.0431527	28.0051	1.21e-07	1.61e-07	trans
111	ASGA0058838	ss131494444	13	141335703	S35168510	POLR3B	ENSSSCG00000000169	5	13945740	14030364	0.778522	0.103843	56.2067	6.52e-14	1.62e-07	trans
380	H3GA0048416	ss131545468	17	34198050	S31108931	ENSSSCG00000000120	ENSSSCG00000000120	5	7499878	7513808	0.345515	0.0626842	30.3821	3.55e-08	1.65e-07	trans
440	MARC0009052	ss107837837	10	30802226	OVRM1_0184_H03	NFX1	ENSSSCG00000010993	10	37388286	37405755	0.42243	0.0792575	28.4072	9.83e-08	1.65e-07	trans
340	MARC0033464	ss107806758	7	35177641	LVR01_0039_D11	PCK1	ENSSSCG00000007507	17	65094783	65100751	0.686015	0.121242	32.0156	1.53e-08	1.71e-07	trans
476	INRA0056964	ss478944108	19	107000024	S17515531	ENSSSCG00000030936	ENSSSCG00000030936	19	109585808	109620212	-0.361715	0.0692059	27.3179	1.73e-07	1.73e-07	trans
374	ALGA0027398	ss131278084	4	111449010	S46879926	FAM63A	ENSSSCG00000006642	4	107477472	107488159	0.186984	0.0336922	30.8001	2.86e-08	1.77e-07	trans
345	ASGA0021138	ss131276048	4	104825883	S19538997	PRUNE	ENSSSCG00000006641	4	107447181	107470788	0.313784	0.0556225	31.8244	1.69e-08	1.78e-07	trans
483	ASGA0016762	ss131233236	3	134731220	S18554897	LAMB1	ENSSSCG00000015444	9	118439608	118514521	-0.463541	0.0888862	27.1961	1.84e-07	1.84e-07	trans
406	INRA0026931	ss478941876	7	90061845	S46878678	REC8	ENSSSCG00000002001	7	80385995	80396581	0.355763	0.0655669	29.441	5.76e-08	1.9e-07	trans
437	ALGA0010551	ss131157022	1	301830661	S35169154	PSMD1	NA	15	145604288	146097445	0.453675	0.0850302	28.4671	9.53e-08	1.9e-07	trans
474	ALGA0038828	ss131335733	7	15213425	ITT01_0089_G11	SAYSD1	NA	7	39641913	39642184	-0.312204	0.0596146	27.4266	1.63e-07	1.9e-07	trans
460	ALGA0048393	ss131372589	8	87249667	S35171313	SPRY1	ENSSSCG00000009083	8	108000816	108196659	0.265931	0.0504888	27.7427	1.39e-07	1.92e-07	trans
193	ALGA0013695	ss131189266	2	51273448	S20116570	CNN1	ENSSSCG00000013614	2	70536387	70544292	-0.315577	0.0483005	42.6882	6.42e-11	1.96e-07	trans
105	MARC0031677	ss107802985	2	74172164	S35172954	HMHA1	ENSSSCG00000027565	2	77642049	77655498	-0.759936	0.100502	57.1751	3.99e-14	1.99e-07	trans
277	ASGA0101946	ss131069750	6	75151427	S23689658	PRDM4	ENSSSCG00000000160	5	12424664	12455111	-0.528709	0.0896625	34.7706	3.71e-09	2.03e-07	trans
490	MARC0004101	ss107811789	15	77744999	S40208375	EOGT	ENSSSCG00000011504	13	55478569	55514534	0.773564	0.148883	26.9963	2.04e-07	2.04e-07	trans
487	H3GA0004023	ss131146367	1	267229635	S35166543	PTGR1	ENSSSCG00000021386	1	283170864	283176380	0.426312	0.0818342	27.1386	1.89e-07	2.05e-07	trans
172	ALGA0103844	ss131087654	9	38447487	ADR01_0049_A12	FDXACB1	ENSSSCG00000021820	9	44320617	44346963	0.529487	0.078443	45.562	1.48e-11	2.17e-07	trans
359	MARC0093471	ss107878155	1	179628945	S31109201	ENSSSCG00000025543	ENSSSCG00000025543	8	112120800	112125861	0.730431	0.130692	31.2364	2.28e-08	2.19e-07	trans
185	INRA0040046	ss478942515	13	39012509	S23758110	KLHDC8B	ENSSSCG00000011379	13	35007412	35011175	0.337917	0.0512598	43.4576	4.33e-11	2.28e-07	trans
456	H3GA0055380	ss131565809	5	78696438	S31114481	NT5DC3	ENSSSCG00000000853	5	84133943	84223642	-0.464632	0.0879607	27.9024	1.28e-07	2.28e-07	trans
405	MARC0055650	ss107833364	6	156352742	S35173303	PODN	ENSSSCG00000027114	6	146867375	146914405	-0.296571	0.0546483	29.4514	5.73e-08	2.33e-07	trans
503	M1GA0023827	ss131563489	19	130497670	S18553367	ENSSSCG00000012818	ENSSSCG00000012818	19	143128878	143217819	0.293487	0.0568494	26.6517	2.44e-07	2.44e-07	trans
463	ALGA0019175	ss131216643	3	59150121	TCH01_0055_B04	TMEM182	ENSSSCG00000008150	3	53861567	53918903	0.329086	0.0625208	27.7057	1.41e-07	2.5e-07	trans
475	ALGA0027544	ss131237865	4	113430367	S46879893	ACP6	ENSSSCG00000006697	4	109763760	109781621	-0.142689	0.0272831	27.3524	1.7e-07	2.54e-07	trans
312	MARC0046318	ss107820883	7	53604489	S35165694	IDH2	ENSSSCG00000001852	7	60539333	60549480	0.259339	0.0450142	33.1922	8.35e-09	2.57e-07	trans
481	H3GA0052098	ss131563672	19	138649612	S52535111	SLC6A8	ENSSSCG00000012771	19	142008589	142017917	0.296116	0.0567574	27.2194	1.82e-07	2.68e-07	trans
448	ALGA0003246	ss131167538	1	56276960	S23755417	SOBP	ENSSSCG00000004379	1	82935422	82938203	-0.398585	0.0750779	28.1849	1.1e-07	2.7e-07	trans
507	INRA0049923	ss478943533	15	110514361	S18553789	TRAK2	ENSSSCG00000016104	15	116383931	116416265	0.908997	0.176541	26.5115	2.62e-07	2.73e-07	trans
449	MARC0021507	ss107906261	7	51067100	S40171811	ENSSSCG00000016976	ENSSSCG00000016976	16	52692102	52734538	0.638449	0.120295	28.1683	1.11e-07	2.75e-07	trans
513	ALGA0037556	ss131315253	6	146729251	S35171018	CYP4B1	ENSSSCG00000003894	6	152210035	152229158	0.497262	0.0967978	26.39	2.79e-07	2.79e-07	trans
288	H3GA0020765	ss131343748	7	34755602	LNG01_0035_G07	NPC2	ENSSSCG00000002366	7	103573074	103582623	0.249736	0.0427934	34.0573	5.35e-09	2.83e-07	trans
383	MARC0019209	ss107900882	4	85707889	S40073180	CREG1	ENSSSCG00000006308	4	91134122	91146232	-0.277431	0.0504343	30.2592	3.78e-08	2.84e-07	trans
521	ALGA0030239	ss131290909	5	7331522	S35168050	PRPF8	ENSSSCG00000017817	12	49746826	49777121	-0.463143	0.0903586	26.2719	2.97e-07	2.97e-07	trans
496	H3GA0020255	ss131338033	7	21599903	S26645826	TBC1D22B	ENSSSCG00000001577	7	37742829	37818510	-0.636198	0.122771	26.8529	2.2e-07	3.06e-07	trans
311	ASGA0035466	ss131321497	7	102013846	S40200365	ENSSSCG00000027710	ENSSSCG00000027710	9	51436620	51441363	-0.492222	0.085399	33.2213	8.22e-09	3.08e-07	trans
494	MARC0071245	ss107852774	1	67716657	S40158855	WIZ	ENSSSCG00000013836	2	61731981	61758133	-0.247711	0.0477547	26.9066	2.14e-07	3.09e-07	trans
524	MARC0039651	ss107812775	1	306299060	S35172985	CDC26	ENSSSCG00000024123	1	284648637	284660107	-0.236835	0.0462858	26.1815	3.11e-07	3.11e-07	trans
491	ASGA0022677	ss131245619	4	132529830	SPL01_0012_D06	MPHOSPH10	ENSSSCG00000004847	1	159918114	159939610	-0.236255	0.0455022	26.9585	2.08e-07	3.24e-07	trans
530	INRA0056718	ss478943982	19	45193927	S46875705	APOOL	ENSSSCG00000012459	19	78031562	78104740	-0.141772	0.0277585	26.0848	3.27e-07	3.27e-07	trans
532	ASGA0016762	ss131233236	3	134731220	S35169441	C8orf40	ENSSSCG00000029270	17	12812508	12823972	-0.377994	0.0740356	26.0668	3.3e-07	3.3e-07	trans
195	ALGA0004562	ss131175035	1	90654890	BKFL1_0007_A05	FILIP1	ENSSSCG00000004479	1	101579216	101635016	-0.645448	0.0994281	42.1409	8.49e-11	3.34e-07	trans
535	INRA0056721	ss478943984	19	45123418	UTR01_0014_D06	TMSB15A	ENSSSCG00000028695	19	97684769	97687782	0.317971	0.0623145	26.0373	3.35e-07	3.35e-07	trans
356	ASGA0056949	ss131486806	13	29929800	SMG01_0032_H04	ALS2CL	ENSSSCG00000021997	13	32830280	32901126	-0.387378	0.0690168	31.5036	1.99e-08	3.38e-07	trans
497	M1GA0023718	ss131561806	19	46229089	S35172271	TNMD	ENSSSCG00000012480	19	90109086	90132703	-0.308169	0.0594956	26.8292	2.22e-07	3.45e-07	trans
537	ASGA0089850	ss131037408	2	3225548	S18555071	ENSSSCG00000012846	ENSSSCG00000012846	2	193624	200363	-0.505468	0.0991826	25.9727	3.46e-07	3.46e-07	trans
486	ASGA0070277	ss131527855	15	118389858	S35172795	MOB4	ENSSSCG00000016079	15	112564922	112591056	-0.1502	0.028823	27.1556	1.88e-07	3.63e-07	trans
154	ALGA0069549	ss131487816	13	37851945	S23212865	EXOSC7	ENSSSCG00000011300	13	31054738	31086642	0.346388	0.0501274	47.7503	4.84e-12	3.67e-07	trans
466	ASGA0022677	ss131245619	4	132529830	S17505677	ENSSSCG00000021871	ENSSSCG00000021871	9	44413742	44420350	-0.386026	0.0734593	27.6146	1.48e-07	3.68e-07	trans
264	ASGA0066041	ss131499417	14	118949164	S46877180	NEURL	ENSSSCG00000010603	14	124318583	124396585	0.279479	0.046663	35.8718	2.11e-09	3.77e-07	trans
129	ALGA0013708	ss131189366	2	52013286	S50701488	ICAM3	ENSSSCG00000013649	2	69477414	69484609	0.328151	0.0453587	52.339	4.67e-13	3.84e-07	trans
404	M1GA0005898	ss131264440	4	62248826	S40381512	C8orf37	ENSSSCG00000006092	4	44707161	44728142	-0.408095	0.0750266	29.5864	5.35e-08	3.87e-07	trans
445	ASGA0026236	ss131291794	5	73720920	S35174111	KANSL2	ENSSSCG00000000842	5	82757351	82779984	0.205123	0.0385811	28.267	1.06e-07	3.89e-07	trans
518	H3GA0013785	ss131277933	4	110566747	S23213388	MRPL9	ENSSSCG00000028343	4	106471063	106487372	-0.169532	0.033035	26.3362	2.87e-07	3.92e-07	trans
313	MARC0037155	ss107810123	6	37916163	S16517806	ZFP14	ENSSSCG00000026429	6	41437343	41474278	0.303131	0.0527974	32.9636	9.39e-09	4.05e-07	trans
442	ASGA0092209	ss131043515	10	51429973	OVRM1_0027_B04	AGA	ENSSSCG00000015772	15	45612423	45623938	0.257012	0.0482262	28.4016	9.86e-08	4.05e-07	trans
548	ASGA0022677	ss131245619	4	132529830	S46877378	INTS9	ENSSSCG00000009681	14	13726698	13790416	-0.344879	0.0680664	25.6725	4.05e-07	4.05e-07	trans
371	ASGA0002335	ss131164624	1	40717439	S46880330	ARHGAP18	ENSSSCG00000004206	1	37339067	37361360	0.3288	0.0592204	30.8262	2.82e-08	4.07e-07	trans
502	ASGA0022677	ss131245619	4	132529830	MLTL1_0013_E05	ASB5	ENSSSCG00000030395	15	44410073	44464546	-0.330596	0.0640279	26.6598	2.43e-07	4.07e-07	trans
549	ASGA0084308	ss131114654	6	93699983	S35170263	PTPRU	ENSSSCG00000003590	6	80024322	80106273	0.448063	0.0884433	25.6653	4.06e-07	4.07e-07	trans
432	ALGA0047107	ss131365203	8	28996107	ADR01_0021_C06	CHRNA9	ENSSSCG00000024428	8	33109939	33123280	0.656688	0.122934	28.5349	9.2e-08	4.09e-07	trans
542	M1GA0004189	ss131235577	3	26724456	S35166558	MRPS5	ENSSSCG00000008113	3	48092634	48123441	-0.255722	0.050361	25.7839	3.82e-07	4.11e-07	trans
375	ASGA0100733	ss131066488	9	46418209	S18555428	ENSSSCG00000021651	ENSSSCG00000021651	9	50526008	50539519	0.371759	0.0671657	30.6356	3.11e-08	4.27e-07	trans
297	MARC0020452	ss107905532	9	55700998	S35167164	USP2	ENSSSCG00000015120	9	51595405	51614008	0.313872	0.0540343	33.7416	6.29e-09	4.28e-07	trans
408	M1GA0019859	ss131506880	14	150869467	S46877340	CTBP2	ENSSSCG00000010739	14	145881322	145914559	-0.315276	0.0581221	29.4238	5.82e-08	4.36e-07	trans
555	ASGA0032153	ss131341502	7	30454635	S35171524	MRPS18B	ENSSSCG00000029425	7	26835555	26842610	-0.193236	0.0382523	25.5187	4.38e-07	4.38e-07	trans
557	ASGA0018835	ss131254779	4	19599353	S46880245	NDUFB9	ENSSSCG00000005976	4	15761788	15769949	0.34388	0.068098	25.5003	4.42e-07	4.42e-07	trans
559	INRA0019056	ss478941243	5	29844531	LVRM1_0056_B08	LDLR	NA	5	24099870	24105567	0.687693	0.136215	25.4881	4.45e-07	4.45e-07	trans
560	DIAS0003763	ss478937946	9	36559391	S40206633	DNAJB9	ENSSSCG00000016653	18	40219849	40224536	-0.356696	0.0707233	25.4374	4.57e-07	4.57e-07	trans
561	ASGA0082907	ss131095761	6	3503039	S6090771	THRA	ENSSSCG00000017480	12	22489120	22501282	-0.191116	0.0379064	25.4195	4.61e-07	4.61e-07	trans
540	INRA0054166	ss478943778	17	53965607	S46876054	ENSSSCG00000007512	ENSSSCG00000007512	17	65648382	65701273	0.294272	0.057881	25.8478	3.69e-07	4.62e-07	trans
395	H3GA0020614	ss131342245	7	32291803	S18387708	ATL2	ENSSSCG00000008487	3	108108201	108147738	-0.190425	0.0348662	29.8289	4.72e-08	4.72e-07	trans
567	ALGA0037650	ss131315921	6	151756575	S35170261	SERGEF	ENSSSCG00000029402	4	138557106	138564275	0.410577	0.0815173	25.3683	4.74e-07	4.74e-07	trans
163	ASGA0063163	ss131512898	14	47654685	S18381775	ENSSSCG00000009881	ENSSSCG00000009881	14	41196286	41208970	-0.762155	0.112168	46.1685	1.09e-11	4.75e-07	trans
514	ALGA0060242	ss131456774	11	1228309	S40310583	CENPJ	ENSSSCG00000029393	11	87284460	87296331	0.352783	0.0686795	26.3852	2.8e-07	4.79e-07	trans
165	DIAS0001469	ss478937041	14	16117642	S40440178	ENSSSCG00000009729	ENSSSCG00000009729	14	23956674	23979073	0.373387	0.0550637	45.9821	1.19e-11	4.9e-07	trans
566	MARC0036235	ss107809670	4	51556918	S35167909	RMND5A	ENSSSCG00000008216	3	60805043	60844483	-0.279683	0.0555111	25.3848	4.7e-07	4.91e-07	trans
351	ASGA0096658	ss131055506	9	43831004	SPL01_0080_E09	ARHGAP42	ENSSSCG00000014976	9	35927631	36003600	0.273237	0.0485776	31.6379	1.86e-08	4.92e-07	trans
575	INRA0041583	ss478942730	13	206728944	OVRM1_0216_B04	ERG	ENSSSCG00000022318	13	212084504	212156974	0.607437	0.120864	25.2586	5.01e-07	5.01e-07	trans
488	ALGA0107957	ss131098968	2	154837980	S46876235	CDCA7	ENSSSCG00000015961	15	88746848	88761828	-0.392237	0.0754111	27.0537	1.98e-07	5.05e-07	trans
556	ASGA0027134	ss131299071	5	105954521	S17525027	PNMT	ENSSSCG00000017501	12	23110418	23111803	-0.392867	0.0777797	25.5127	4.39e-07	5.12e-07	trans
550	ALGA0043860	ss131321247	7	100933661	S6043463	ENSSSCG00000029408	ENSSSCG00000029408	6	42163691	42305388	-0.885805	0.174984	25.6259	4.14e-07	5.3e-07	trans
580	ASGA0037929	ss131377466	8	15992070	S17517581	LEPROTL1	ENSSSCG00000023066	15	62265961	62272291	-0.324118	0.0646261	25.153	5.3e-07	5.3e-07	trans
128	ALGA0071369	ss131492559	13	94173052	S23213508	SLC25A36	ENSSSCG00000011669	13	89609655	89630435	-0.476332	0.0657886	52.4226	4.48e-13	5.32e-07	trans
331	DRGA0013731	ss120028084	14	25163304	S26725941	ENSSSCG00000026458	ENSSSCG00000026458	1	306284353	306285021	0.524355	0.0921872	32.3525	1.29e-08	5.34e-07	trans
582	ASGA0092257	ss131043645	16	39347752	S31113847	LCT	ENSSSCG00000030013	15	18486694	18548907	0.574367	0.114571	25.1321	5.35e-07	5.35e-07	trans
369	H3GA0003605	ss131140988	1	229999129	S35173228	MRPS11	ENSSSCG00000005104	1	212743515	212754909	-0.293623	0.0528228	30.8984	2.72e-08	5.49e-07	trans
554	H3GA0044457	ss131525454	15	65605907	S18379404	RFTN2	ENSSSCG00000020929	15	112603786	112613717	0.393268	0.0778426	25.5237	4.37e-07	5.5e-07	trans
425	INRA0004324	ss478939809	1	152965216	S31109201	ENSSSCG00000025543	ENSSSCG00000025543	8	112120800	112125861	0.459522	0.0856576	28.7794	8.11e-08	5.56e-07	trans
587	MARC0039651	ss107812775	1	306299060	S35173840	WRB	ENSSSCG00000023017	13	213126818	213142283	-0.196397	0.0392329	25.0593	5.56e-07	5.56e-07	trans
410	INRA0004213	ss478939769	1	145927663	S46880664	LYSMD2	ENSSSCG00000004629	1	133183233	133200016	-0.313498	0.0578574	29.3596	6.01e-08	5.58e-07	trans
588	H3GA0051929	ss131562832	19	114951380	S19545902	WBP5	ENSSSCG00000012527	19	98066808	98067119	0.276264	0.0552213	25.0285	5.65e-07	5.65e-07	trans
590	MARC0112924	ss107806116	15	152270826	S34515430	MED16	ENSSSCG00000013416	2	77492322	77506677	-0.351095	0.070211	25.0058	5.72e-07	5.72e-07	trans
593	ASGA0034921	ss131361970	7	92964028	S17668153	TLR2	ENSSSCG00000009002	8	79824541	79834592	0.484164	0.0968529	24.9896	5.76e-07	5.78e-07	trans
581	MARC0004049	ss107806051	18	31789987	S23690601	TMEM168	ENSSSCG00000016643	18	35535840	35603257	0.456478	0.0910435	25.1386	5.34e-07	5.83e-07	trans
398	ASGA0038613	ss131367582	8	35306095	S18358148	NFXL1	ENSSSCG00000008816	8	39789238	39845522	0.386528	0.0708958	29.725	4.98e-08	5.87e-07	trans
595	ASGA0076595	ss131546698	17	38634626	S17527177	THBD	ENSSSCG00000007115	17	34274132	34277761	-0.81605	0.163361	24.9538	5.87e-07	5.87e-07	trans
282	ALGA0027584	ss131238164	4	113933135	OVR01_0020_E01	OVGP1	ENSSSCG00000006791	4	119112229	119124274	0.545672	0.0929006	34.5005	4.26e-09	5.89e-07	trans
596	ALGA0020052	ss131222488	3	95447725	OVR01_0070_G03	CEP41	ENSSSCG00000016556	18	19435380	19467828	0.393858	0.0788585	24.9449	5.9e-07	5.9e-07	trans
317	MARC0053644	ss107830909	3	47572078	S17526871	ZFP3	ENSSSCG00000007958	3	40173817	40181077	-0.446997	0.0780601	32.7907	1.03e-08	6.07e-07	trans
470	H3GA0012656	ss131261461	4	45328099	S42540240	SPAG1	ENSSSCG00000006067	4	39668745	39686887	0.273017	0.0520702	27.4918	1.58e-07	6.24e-07	trans
307	ALGA0112653	ss131111776	6	119361844	S50699605	FPGT	ENSSSCG00000003783	6	128715728	128722791	-0.36188	0.0627109	33.2999	7.9e-09	6.34e-07	trans
512	ASGA0094183	ss131048534	10	18920105	S19537081	WDR26	ENSSSCG00000010849	10	15136566	15179564	-0.700782	0.136355	26.4133	2.76e-07	6.43e-07	trans
423	ALGA0042890	ss131360045	7	86572537	OVRM1_0155_E08	ZNF212	ENSSSCG00000017646	12	35750049	35787273	0.420218	0.0782513	28.8381	7.87e-08	6.46e-07	trans
605	ASGA0098481	ss131060419	2	920370	ADR01_0015_C05	AOX1	ENSSSCG00000029606	15	115429403	115506114	0.404304	0.0812339	24.7708	6.46e-07	6.46e-07	trans
515	MARC0036235	ss107809670	4	51556918	OVRM1_0196_B06	TRAPPC4	ENSSSCG00000015104	9	51277344	51281440	-0.375781	0.0731962	26.3567	2.84e-07	6.53e-07	trans
570	ASGA0022677	ss131245619	4	132529830	S35169021	CALU	ENSSSCG00000016581	18	20911133	20945201	-0.264841	0.0526466	25.3064	4.89e-07	6.55e-07	trans
583	ASGA0016762	ss131233236	3	134731220	THY01_0102_D06	NMI	ENSSSCG00000022011	15	3600	29467	-0.564349	0.11259	25.1244	5.37e-07	6.63e-07	trans
609	ALGA0100073	ss131562987	19	122284202	S46875765	LAMP2	ENSSSCG00000012604	19	112841526	112883445	0.128097	0.0257694	24.7098	6.66e-07	6.66e-07	trans
387	M1GA0010112	ss131346775	7	40441888	S46877749	GALNTL2	ENSSSCG00000011195	13	3520516	3559242	0.604485	0.110125	30.13	4.04e-08	6.67e-07	trans
612	MARC0020573	ss107905306	13	55873582	S40432827	C3orf49	ENSSSCG00000011491	13	49812376	49833306	-0.301627	0.0607034	24.6896	6.73e-07	6.73e-07	trans
493	CASI0006830	ss478935239	9	150448510	S35172350	SMYD2	ENSSSCG00000015583	9	142158968	142212600	0.299388	0.0576935	26.9287	2.11e-07	6.76e-07	trans
613	ASGA0043811	ss131398704	9	82848236	AMP01_0085_E12	ZC3H11A	ENSSSCG00000028035	9	70877652	70903649	-0.580994	0.116958	24.6765	6.78e-07	6.78e-07	trans
419	ASGA0019960	ss131266381	4	71246232	S18263440	PDE7A	ENSSSCG00000006218	4	75030418	75055327	-0.389882	0.0724087	28.9924	7.27e-08	6.8e-07	trans
608	ASGA0032398	ss131343108	7	33926273	S35173850	NUDT13	ENSSSCG00000025492	14	82083818	82089317	-0.228821	0.0460093	24.7342	6.58e-07	6.9e-07	trans
265	ALGA0003867	ss131170864	1	68342399	S26390822	ENSSSCG00000030488	ENSSSCG00000030488	1	48488864	48498362	-0.48178	0.0805894	35.7389	2.26e-09	7.01e-07	trans
427	ALGA0006933	ss131136341	1	187600426	ITT01_0071_D08	SNAPC5	ENSSSCG00000023980	1	182181554	182190396	0.292113	0.0544648	28.7653	8.17e-08	7.03e-07	trans
541	ASGA0001200	ss131130328	1	16463222	S35171733	EXOC7	ENSSSCG00000017190	12	5235958	5258809	-0.146855	0.0288931	25.8338	3.72e-07	7.03e-07	trans
489	ASGA0020726	ss131273270	4	96803099	S35164642	MRPL15	ENSSSCG00000030578	4	84141819	84149457	-0.25578	0.0492131	27.013	2.02e-07	7.07e-07	trans
505	ALGA0037416	ss131314431	6	142832114	PCT01_0016_D02	ENSSSCG00000027525	ENSSSCG00000027525	6	145547688	145582947	-0.393684	0.076388	26.5611	2.55e-07	7.08e-07	trans
482	ASGA0083561	ss131104704	6	81069855	S6667071	FAM46B	ENSSSCG00000003568	6	77873689	77881717	-0.431773	0.0827924	27.1975	1.84e-07	7.12e-07	trans
622	ASGA0020687	ss131272901	4	95499399	S46879695	PCMTD1	ENSSSCG00000006267	4	85280117	85388312	0.216622	0.0436917	24.5814	7.12e-07	7.12e-07	trans
170	ALGA0014620	ss131195704	2	103230626	S23695210	RFESD	ENSSSCG00000014141	2	95686364	95696843	0.3756	0.0555457	45.7246	1.36e-11	7.16e-07	trans
443	ALGA0041338	ss131351445	7	50844200	S21577761	MON2	ENSSSCG00000000458	5	29870632	30010062	0.279392	0.0524426	28.383	9.95e-08	7.23e-07	trans
210	ALGA0080129	ss131496937	14	104552293	S6074487	ENSSSCG00000010470	ENSSSCG00000010470	14	113505019	113583601	0.368632	0.057639	40.9028	1.6e-10	7.6e-07	trans
242	ASGA0043486	ss131396189	9	65959223	S35167394	FMO1	ENSSSCG00000015268	9	70137792	70171698	-0.51051	0.0829663	37.8621	7.59e-10	7.61e-07	trans
633	CASI0006830	ss478935239	9	150448510	S35171057	TRAPPC4	ENSSSCG00000015104	9	51277344	51281440	0.321007	0.0649233	24.4472	7.64e-07	7.64e-07	trans
625	ASGA0082658	ss131092453	12	49131683	S6075985	MRPL11	ENSSSCG00000012943	2	5054876	5057918	-0.793375	0.160042	24.5747	7.15e-07	7.66e-07	trans
298	ALGA0103227	ss131085976	1	309645338	S26735373	ME2	ENSSSCG00000004522	1	110332948	110410112	-0.756268	0.130396	33.6372	6.64e-09	7.76e-07	trans
414	MARC0013048	ss107886458	7	62052778	LVRM1_0160_C04	NGRN	ENSSSCG00000010551	14	120893569	120900535	-0.291932	0.0540435	29.1794	6.6e-08	7.77e-07	trans
594	DIAS0000984	ss478936700	6	40883132	S40158174	ENSSSCG00000003256	ENSSSCG00000003256	6	52982004	53001741	-0.345253	0.069098	24.9657	5.84e-07	7.83e-07	trans
637	DIAS0003763	ss478937946	9	36559391	S35170424	LMF1	ENSSSCG00000008009	3	41548506	41564662	0.210898	0.0427071	24.3863	7.88e-07	7.88e-07	trans
589	ALGA0040956	ss131349344	7	46406018	S20116720	CLEC5A	ENSSSCG00000021933	18	8379099	8383994	0.235193	0.0470184	25.0216	5.67e-07	7.94e-07	trans
639	ALGA0032376	ss131289023	5	66650848	S46877180	NEURL	ENSSSCG00000010603	14	124318583	124396585	0.217675	0.0440933	24.3708	7.95e-07	7.95e-07	trans
641	ASGA0052768	ss131468896	12	7402572	THY01_0004_C01	CHTF18	ENSSSCG00000008010	3	41468267	41476142	0.269536	0.0546038	24.3661	7.97e-07	7.97e-07	trans
642	ALGA0032049	ss131287220	5	60919433	S18285753	THAP5	ENSSSCG00000026122	18	40224723	40232714	0.441705	0.0894931	24.3604	7.99e-07	7.99e-07	trans
643	MARC0021507	ss107906261	7	51067100	S40420256	CSK	ENSSSCG00000001900	7	63425125	63443865	0.759007	0.153806	24.3527	8.02e-07	8.02e-07	trans
648	ASGA0074860	ss131541566	16	86613496	LNG01_0068_A09	GZMB	ENSSSCG00000028443	7	80053751	80058487	0.294215	0.0596906	24.295	8.27e-07	8.27e-07	trans
525	INRA0028052	ss478941968	7	113672190	LVR01_0041_A05	THRSP	ENSSSCG00000020745	9	13580041	13581078	0.254714	0.0497968	26.1639	3.14e-07	8.28e-07	trans
416	ASGA0001039	ss131181494	1	13882873	S40477250	ENSSSCG00000026205	ENSSSCG00000026205	1	8042045	8262315	-0.3244	0.0601233	29.1122	6.83e-08	8.35e-07	trans
454	MARC0000132	ss107801944	8	76109453	S35173132	UCHL1	ENSSSCG00000022945	8	33970637	33982093	0.780568	0.147708	27.9263	1.26e-07	8.41e-07	trans
650	ASGA0096162	ss131054117	8	11021821	S35174080	CNN3	ENSSSCG00000006887	4	134245518	134269264	-0.199282	0.0404832	24.2318	8.54e-07	8.54e-07	trans
478	ASGA0079472	ss131555752	18	32714481	S35171910	POLD2	ENSSSCG00000016753	18	55932004	55940472	0.224101	0.0429157	27.268	1.77e-07	8.6e-07	trans
619	ALGA0040626	ss131346545	7	40057350	S48830436	CLIC5	ENSSSCG00000001711	7	46947785	47070503	0.445315	0.089751	24.6182	6.99e-07	8.76e-07	trans
656	ASGA0055602	ss131486434	13	2180353	S39797295	ENSSSCG00000012915	ENSSSCG00000012915	2	3885576	3888922	0.311716	0.0634345	24.1472	8.92e-07	8.92e-07	trans
659	ASGA0082355	ss131087843	8	130688592	S40173957	ENSSSCG00000024168	ENSSSCG00000024168	8	123837966	123895151	-0.25183	0.0512623	24.1334	8.99e-07	8.99e-07	trans
579	H3GA0016973	ss131294214	5	85729923	S35172803	RGS4	ENSSSCG00000006335	4	95096194	95103381	-0.311787	0.0621685	25.1522	5.3e-07	9.02e-07	trans
660	M1GA0025060	ss131121094	10	52803713	S23695346	DAAM1	ENSSSCG00000005078	1	209435961	209532239	-0.354583	0.0722014	24.1182	9.06e-07	9.06e-07	trans
379	DIAS0004359	ss478938127	13	27103555	S35169390	ARPP21	ENSSSCG00000011238	13	22755570	22907688	0.34161	0.0619419	30.4153	3.49e-08	9.15e-07	trans
661	ALGA0049326	ss131376949	8	125012854	S31108321	RASSF1	ENSSSCG00000011407	13	35995501	36003777	0.291704	0.0594262	24.0951	9.17e-07	9.17e-07	trans
663	ALGA0023750	ss131254540	4	18995385	S46879110	RREB1	ENSSSCG00000001021	7	4591378	4652479	0.25713	0.0523981	24.081	9.24e-07	9.24e-07	trans
664	ALGA0045987	ss131335209	7	134405082	S6066433	ENSSSCG00000001819	ENSSSCG00000001819	7	58530082	58551903	-0.278241	0.0567197	24.0643	9.32e-07	9.32e-07	trans
666	ASGA0104308	ss131029251	10	65052608	S31123459	NRP1	ENSSSCG00000011102	10	61651758	61800688	-0.536231	0.109328	24.057	9.35e-07	9.35e-07	trans
671	ASGA0012759	ss131208324	2	153342980	S23700126	SKA3	ENSSSCG00000028249	11	440693	450696	-0.249608	0.050919	24.0302	9.48e-07	9.48e-07	trans
274	ALGA0041159	ss131350673	7	49013454	S35173953	MED20	ENSSSCG00000001630	7	42469121	42473303	0.306506	0.0517629	35.0622	3.19e-09	9.49e-07	trans
578	MARC0036235	ss107809670	4	51556918	S17511386	LMOD2	ENSSSCG00000016605	18	25401377	25409330	0.388808	0.0774474	25.2032	5.16e-07	9.54e-07	trans
672	ASGA0103261	ss131073419	6	55809074	S23213303	TIPIN	ENSSSCG00000004942	1	182108936	182125759	-0.441485	0.0900827	24.0187	9.54e-07	9.54e-07	trans
601	ASGA0093611	ss131047030	6	31322791	S46877257	PI4K2A	ENSSSCG00000010525	14	118512131	118547897	-0.54503	0.109321	24.8563	6.18e-07	9.56e-07	trans
673	ALGA0076458	ss131509987	14	28027833	S40497652	RILPL1	ENSSSCG00000009773	14	31116986	31162616	0.301452	0.0615361	23.998	9.64e-07	9.64e-07	trans
677	M1GA0003208	ss131205641	2	142820672	S23769186	ENSSSCG00000005773	ENSSSCG00000005773	1	310066450	310084481	-0.525052	0.107244	23.9695	9.79e-07	9.79e-07	trans
477	ALGA0110314	ss131565726	4	113434670	S35166847	IGSF8	ENSSSCG00000006392	4	98335035	98342776	-0.369038	0.0706262	27.303	1.74e-07	9.93e-07	trans
680	ALGA0083638	ss131525459	15	9519813	S19545734	ARHGEF10L	ENSSSCG00000003486	6	70488562	70524285	-0.248651	0.0508194	23.9397	9.94e-07	9.94e-07	trans
571	ALGA0017719	ss131223643	3	14357397	SPL01_0094_C11	WBSCR16	ENSSSCG00000007723	3	11634918	11669064	0.241593	0.0480367	25.2943	4.92e-07	9.98e-07	trans
684	H3GA0022198	ss131360808	7	89492188	S27604694	ENSSSCG00000002628	ENSSSCG00000002628	7	134402665	134440540	0.370324	0.0757247	23.9159	1.01e-06	1.01e-06	trans
685	MARC0006026	ss107826877	16	33866754	S18388244	ENSSSCG00000008097	ENSSSCG00000008097	3	45571111	45617805	0.361692	0.0740044	23.887	1.02e-06	1.02e-06	trans
686	ALGA0080416	ss131497730	14	109827501	S50208755	LTBP1	ENSSSCG00000008510	3	113229601	113504003	0.387913	0.0793591	23.8932	1.02e-06	1.02e-06	trans
391	H3GA0021302	ss131349358	7	46433394	S35169656	ENSSSCG00000029539	ENSSSCG00000029539	7	33091878	33119792	0.633594	0.115719	29.9787	4.37e-08	1.03e-06	trans
457	H3GA0040014	ss131512645	14	46325913	DCI01_0053_F04	LGALS8	ENSSSCG00000010146	14	58841260	58871583	0.54507	0.103358	27.8108	1.34e-07	1.03e-06	trans
421	ASGA0032302	ss131342496	7	32957768	S46877917	FGD2	ENSSSCG00000001572	7	37551887	37578005	-0.389368	0.0724508	28.8824	7.69e-08	1.05e-06	trans
325	ALGA0040963	ss131349378	7	46536868	S46877967	GRM4	ENSSSCG00000001523	7	34839241	34928071	0.543483	0.0953101	32.5158	1.18e-08	1.06e-06	trans
469	MARC0058766	ss107837325	7	34803564	LVR01_0054_E09	PID1	NA	15	144372793	144373019	0.399009	0.0760171	27.5513	1.53e-07	1.06e-06	trans
529	INRA0019356	ss478941297	5	54121027	S23689787	ENSSSCG00000000549	ENSSSCG00000000549	5	49599465	49650230	-0.551475	0.107981	26.0828	3.27e-07	1.07e-06	trans
531	ALGA0100019	ss131562846	19	117148065	S40158599	ENSSSCG00000012619	ENSSSCG00000012619	19	113558632	113632317	0.295113	0.0577944	26.0739	3.29e-07	1.07e-06	trans
538	ALGA0088754	ss131535725	16	5703918	S32647960	IGFALS	ENSSSCG00000008013	3	41634233	41637223	-0.375774	0.0737979	25.9278	3.54e-07	1.07e-06	trans
624	ASGA0022677	ss131245619	4	132529830	S43001573	H2AFZ	ENSSSCG00000009178	8	129743691	129745568	-0.302609	0.0610359	24.5807	7.13e-07	1.07e-06	trans
192	MARC0039652	ss107812776	2	76667109	S35172567	ZNF672	ENSSSCG00000013978	2	55197471	55212015	0.484681	0.0740071	42.891	5.79e-11	1.09e-06	trans
691	ALGA0080416	ss131497730	14	109827501	SKNB1_0007_C08	GAS6	ENSSSCG00000009565	11	86582119	86614652	0.302003	0.0618255	23.8609	1.04e-06	1.1e-06	trans
709	DBNP0000002	ss16337281	1	302891339	S17518487	ENSSSCG00000003527	ENSSSCG00000003527	6	74751030	74880164	0.306237	0.0628523	23.7397	1.1e-06	1.1e-06	trans
708	ASGA0102433	ss131570154	19	104115747	S31123721	TAF9B	ENSSSCG00000026714	19	71321308	71342676	-0.301486	0.0618731	23.7428	1.1e-06	1.1e-06	trans
439	MARC0002694	ss107905747	3	92786470	S41577463	CCDC85A	ENSSSCG00000008396	3	89688777	89884336	-0.379673	0.0712302	28.4112	9.81e-08	1.11e-06	trans
551	DIAS0001512	ss478937069	5	18588161	S35173108	NAGPA	ENSSSCG00000007925	3	38384355	38394622	-0.278727	0.0550857	25.6024	4.2e-07	1.13e-06	trans
713	ASGA0094829	ss131050399	3	10004418	S23213587	ING2	ENSSSCG00000024555	15	51531447	51539330	0.521835	0.107214	23.69	1.13e-06	1.13e-06	trans
716	ALGA0096207	ss131551570	17	64366946	S18334607	ENSSSCG00000013658	ENSSSCG00000013658	2	69377718	69384593	0.305497	0.0627893	23.6724	1.14e-06	1.14e-06	trans
715	ALGA0028434	ss131243226	4	124982191	S34501783	WNT2B	ENSSSCG00000006780	4	117972643	117990368	0.361028	0.0742054	23.6707	1.14e-06	1.14e-06	trans
717	ASGA0014871	ss131217680	3	62719672	OVRM1_0206_B07	UXS1	ENSSSCG00000008143	3	51082499	51127523	0.203461	0.0418368	23.6508	1.15e-06	1.15e-06	trans
718	MARC0049164	ss107824922	8	114348554	S35174136	CLIC2	ENSSSCG00000012808	19	142871696	142886058	0.334209	0.0687244	23.6491	1.16e-06	1.16e-06	trans
644	ASGA0022677	ss131245619	4	132529830	S23764286	RPL37A	ENSSSCG00000021978	14	100785657	100785923	0.153286	0.0310621	24.3525	8.02e-07	1.17e-06	trans
257	MARC0081878	ss107862676	10	223443	S34518344	EEF2K	ENSSSCG00000007839	3	24287300	24412658	0.515832	0.0853733	36.5067	1.52e-09	1.18e-06	trans
527	ALGA0113235	ss131113392	13	49979246	S23700688	THUMPD3	ENSSSCG00000011542	13	72863221	72885876	-0.481225	0.0941801	26.1083	3.23e-07	1.19e-06	trans
721	ASGA0094974	ss131050863	2	44535154	S18383678	VAV3	ENSSSCG00000023187	4	122938281	122967693	0.339817	0.0699666	23.5889	1.19e-06	1.19e-06	trans
180	H3GA0037196	ss131493651	13	123782540	S15176890	B3GNT5	ENSSSCG00000024393	13	130478533	130494818	0.567411	0.0853339	44.2133	2.94e-11	1.2e-06	trans
724	INRA0003604	ss478939628	1	115880586	S19541898	ORC3	ENSSSCG00000004306	1	62675311	62787986	-0.582624	0.12004	23.5573	1.21e-06	1.21e-06	trans
723	ASGA0062794	ss131511625	14	40264909	S19545574	WDR24	ENSSSCG00000008007	3	41387130	41392382	-0.77524	0.159722	23.5581	1.21e-06	1.21e-06	trans
407	MARC0033464	ss107806758	7	35177641	S46879722	ASPH	NA	4	78370012	78375159	-0.182801	0.0336988	29.4259	5.81e-08	1.22e-06	trans
654	ASGA0016762	ss131233236	3	134731220	S35166948	UTP18	ENSSSCG00000017593	12	27594683	27633765	-0.443867	0.0902648	24.1807	8.77e-07	1.22e-06	trans
726	ALGA0044983	ss131327636	7	120223503	S14887852	IRAK2	ENSSSCG00000011570	13	73509523	73515894	0.260285	0.0536467	23.5402	1.22e-06	1.22e-06	trans
728	ASGA0086954	ss131569658	16	53505277	DCI01_0013_C06	MOCS2	ENSSSCG00000016888	16	34269654	34290773	0.397063	0.0818521	23.5321	1.23e-06	1.23e-06	trans
333	ALGA0085315	ss131524686	15	55841864	S35168289	RWDD4	ENSSSCG00000015776	15	51592235	51604510	0.283185	0.0498372	32.2874	1.33e-08	1.24e-06	trans
603	H3GA0006098	ss131204387	2	16592765	OVRM1_0004_H03	TCP11L1	ENSSSCG00000030326	2	30353874	30399028	-0.351962	0.0706837	24.7943	6.38e-07	1.24e-06	trans
627	ALGA0117579	ss131125824	3	143791334	S26727862	ENSSSCG00000016888	ENSSSCG00000016888	16	34269654	34290773	-0.25951	0.052359	24.5655	7.18e-07	1.24e-06	trans
599	ASGA0080358	ss131558650	18	56551972	S35167682	RALA	ENSSSCG00000029741	18	59906525	59922109	0.185506	0.0371677	24.9107	6e-07	1.25e-06	trans
365	DRGA0000202	ss120022766	1	21677270	S40553249	SCAF8	ENSSSCG00000004070	1	14015976	14166874	-0.293572	0.0527254	31.002	2.58e-08	1.26e-06	trans
592	DIAS0003763	ss478937946	9	36559391	S35166981	TEX9	ENSSSCG00000004602	1	127971309	128052476	0.380397	0.0760838	24.9972	5.74e-07	1.26e-06	trans
670	H3GA0016599	ss131289939	5	68934249	S35329248	ENSSSCG00000023043	ENSSSCG00000023043	5	72062877	72116345	0.280546	0.057227	24.0328	9.47e-07	1.3e-06	trans
736	DRGA0006533	ss120025785	6	19461352	SPL01_0017_H01	CHMP1A	ENSSSCG00000023677	6	478538	485467	-0.550701	0.113777	23.4274	1.3e-06	1.3e-06	trans
364	DRGA0007759	ss478938645	7	72908503	S46878715	EAPP	ENSSSCG00000001960	7	70027844	70050941	0.237643	0.0426613	31.0301	2.54e-08	1.31e-06	trans
657	H3GA0020255	ss131338033	7	21599903	PCT01_0021_F01	STC2	ENSSSCG00000016983	16	55326947	55342003	0.599147	0.121932	24.1451	8.93e-07	1.31e-06	trans
667	H3GA0028739	ss131411773	9	149580715	S40043089	TBX2	ENSSSCG00000027060	12	38328615	38338207	-0.571894	0.11661	24.0524	9.37e-07	1.31e-06	trans
461	MARC0101039	ss107886841	6	91401585	SPL01_0023_C12	RRAGC	ENSSSCG00000003648	6	87836131	87852068	-0.258103	0.0490177	27.7255	1.4e-07	1.32e-06	trans
738	ASGA0016762	ss131233236	3	134731220	S43509685	GPSM3	ENSSSCG00000001439	7	28048460	28050665	-0.520797	0.107673	23.3948	1.32e-06	1.32e-06	trans
712	ALGA0019914	ss131221625	3	86312067	S23771678	ENSSSCG00000009783	ENSSSCG00000009783	14	31577748	31584080	0.331664	0.068124	23.7027	1.12e-06	1.33e-06	trans
739	MARC0058412	ss107834386	18	49624320	S43509648	TES	ENSSSCG00000016636	18	31991911	32014016	0.223068	0.0461307	23.3828	1.33e-06	1.33e-06	trans
741	ASGA0016762	ss131233236	3	134731220	S18388378	CBLB	ENSSSCG00000022486	13	162677245	162892743	-0.502242	0.103894	23.3693	1.34e-06	1.34e-06	trans
241	MARC0094941	ss107880205	14	55103517	S18378157	ENSSSCG00000029781	ENSSSCG00000029781	14	51014465	51015046	0.419234	0.0680683	37.9336	7.32e-10	1.36e-06	trans
635	ALGA0097335	ss131560128	18	21468847	S23696488	ENSSSCG00000016548	ENSSSCG00000016548	18	18531185	18581935	-0.344772	0.0697782	24.4132	7.77e-07	1.36e-06	trans
719	H3GA0003854	ss131144611	1	258641047	THY01_0013_C11	UTP3	ENSSSCG00000028466	8	71384055	71385672	0.540816	0.11122	23.6448	1.16e-06	1.36e-06	trans
563	DRGA0001783	ss120021238	1	202780349	S20116586	SMAD3	ENSSSCG00000004952	1	182898590	182926415	-0.346091	0.0686658	25.4039	4.65e-07	1.38e-06	trans
568	H3GA0009295	ss131212665	3	36602705	UTR01_0098_A08	CLEC16A	ENSSSCG00000026569	3	32799270	32920709	-0.437935	0.0870351	25.3181	4.86e-07	1.38e-06	trans
628	MARC0046575	ss107820966	9	27497398	S14902333	XIRP2	ENSSSCG00000015917	15	82491704	82597617	-0.274209	0.0553617	24.5326	7.31e-07	1.4e-06	trans
749	ALGA0024688	ss131260486	4	41802614	UTR01_0007_A09	THBS2	ENSSSCG00000004012	1	1590789	1616464	-0.278333	0.0576867	23.2797	1.4e-06	1.4e-06	trans
346	H3GA0020765	ss131343748	7	34755602	S50239385	XIRP1	ENSSSCG00000011265	13	26127754	26137301	0.566747	0.100466	31.8229	1.69e-08	1.42e-06	trans
511	ASGA0082937	ss131096156	9	28086375	S46876458	MRPL40	ENSSSCG00000022749	14	54670169	54672802	-0.242211	0.0471215	26.421	2.75e-07	1.42e-06	trans
631	DRGA0007149	ss120019033	7	14380504	S40572835	ENSSSCG00000014984	ENSSSCG00000014984	9	37312453	37326432	0.635305	0.128376	24.4905	7.47e-07	1.42e-06	trans
676	H3GA0008608	ss131215509	3	9475353	S18556935	ENSSSCG00000012322	ENSSSCG00000012322	19	51468444	51503194	-0.673856	0.137632	23.9714	9.78e-07	1.42e-06	trans
755	ALGA0048720	ss131374269	8	102008930	S31111150	TTC39A	ENSSSCG00000003875	6	148612985	148633850	0.407763	0.0845732	23.2461	1.43e-06	1.43e-06	trans
519	MARC0058766	ss107837325	7	34803564	S26391743	CCL23	ENSSSCG00000017702	12	41160877	41165234	0.557063	0.108624	26.2999	2.92e-07	1.44e-06	trans
756	ALGA0081819	ss131501914	14	135454457	S6060916	ENSSSCG00000024163	ENSSSCG00000024163	19	64829676	64832213	0.322349	0.066889	23.2243	1.44e-06	1.44e-06	trans
744	ASGA0085170	ss131126131	8	3378239	HTMT1_0019_A05	C4orf48	ENSSSCG00000008686	8	643975	645889	0.33784	0.0699067	23.3553	1.35e-06	1.45e-06	trans
473	H3GA0044607	ss131526407	15	88783953	S40477283	NR4A2	ENSSSCG00000015871	15	70671007	70679616	0.594061	0.113384	27.451	1.61e-07	1.47e-06	trans
761	ALGA0074803	ss131518260	14	8496813	S17518371	LTBP3	ENSSSCG00000012985	2	5840778	5861803	0.334218	0.0694001	23.1921	1.47e-06	1.47e-06	trans
444	M1GA0002861	ss131186776	2	43593418	S35172741	DNAJC24	ENSSSCG00000026083	2	31812051	31872543	0.271958	0.0511153	28.3075	1.03e-07	1.48e-06	trans
565	ASGA0022677	ss131245619	4	132529830	S35168099	ENSSSCG00000003369	ENSSSCG00000003369	6	62023915	62033038	-0.259855	0.0515642	25.396	4.67e-07	1.48e-06	trans
762	ASGA0022677	ss131245619	4	132529830	S35165325	TUFM	ENSSSCG00000007803	3	18706410	18710027	-0.238295	0.0494978	23.177	1.48e-06	1.48e-06	trans
695	H3GA0003854	ss131144611	1	258641047	SMG01_0091_A12	VEGFB	ENSSSCG00000013037	2	6939770	6942952	0.45138	0.0924722	23.8266	1.05e-06	1.49e-06	trans
764	MARC0014525	ss107896705	12	54699212	S14887944	ENSSSCG00000017874	ENSSSCG00000017874	12	52031785	52042206	0.446276	0.0927607	23.1462	1.5e-06	1.5e-06	trans
766	ASGA0008077	ss131159371	1	304891807	S46877015	KIAA1279	ENSSSCG00000010248	14	78086498	78114022	-0.274829	0.0571271	23.1441	1.5e-06	1.5e-06	trans
397	DRGA0005696	ss120032056	5	39505482	OVRM1_0059_B09	FRS2	ENSSSCG00000000493	5	36347221	36549496	0.378934	0.069485	29.7403	4.94e-08	1.51e-06	trans
517	ALGA0003246	ss131167538	1	56276960	S23690807	HINT3	ENSSSCG00000004221	1	40780718	40795768	-0.315362	0.0614421	26.3444	2.86e-07	1.51e-06	trans
424	ASGA0063586	ss131514682	14	60558565	S46876671	TPCN1	ENSSSCG00000009879	14	41288748	41314360	-0.372975	0.0694564	28.8359	7.88e-08	1.52e-06	trans
508	H3GA0040014	ss131512645	14	46325913	S46876343	USP40	ENSSSCG00000016306	15	148216756	148418220	0.423555	0.0822934	26.4904	2.65e-07	1.52e-06	trans
629	ASGA0022677	ss131245619	4	132529830	S20116386	PKIA	ENSSSCG00000006163	4	63078476	63181989	-0.156725	0.0316494	24.5216	7.35e-07	1.52e-06	trans
730	H3GA0014451	ss131244945	4	130752580	THY01_0047_C03	LMO4	ENSSSCG00000006928	4	141341709	141354291	0.539076	0.111211	23.4965	1.25e-06	1.52e-06	trans
770	ASGA0070700	ss131529279	15	138791032	S20116749	ANGPT1	ENSSSCG00000006035	4	32646874	32751649	0.359418	0.0747682	23.1082	1.53e-06	1.53e-06	trans
616	ALGA0026821	ss131274889	4	101308188	S35166755	ILF2	ENSSSCG00000028553	4	104874070	104880629	0.269425	0.0542651	24.6509	6.87e-07	1.54e-06	trans
737	ASGA0037520	ss131383529	8	3879420	S35167297	CRISPLD2	ENSSSCG00000002669	6	4412902	4460433	-0.690942	0.142805	23.4096	1.31e-06	1.54e-06	trans
774	H3GA0056093	ss131062916	1	11012998	S46879180	DERA	ENSSSCG00000000599	5	59878459	59953269	-0.140548	0.0292528	23.0842	1.55e-06	1.55e-06	trans
586	ASGA0083033	ss131097570	9	6476851	S35164652	FXC1	ENSSSCG00000014623	9	3907654	3908419	-0.131733	0.0263109	25.0681	5.53e-07	1.56e-06	trans
776	MARC0052872	ss107829723	8	133706531	S23764110	ENDOD1	ENSSSCG00000014965	9	30923141	30952504	-0.612002	0.127408	23.0735	1.56e-06	1.56e-06	trans
775	MARC0003113	ss107797147	10	75737576	S40444598	FLVCR1	ENSSSCG00000015590	9	143468209	143497706	-0.721917	0.150284	23.0755	1.56e-06	1.56e-06	trans
778	MARC0028756	ss107798877	14	152480709	S31111150	TTC39A	ENSSSCG00000003875	6	148612985	148633850	0.277528	0.0577924	23.0607	1.57e-06	1.57e-06	trans
417	ALGA0053173	ss131394249	9	61348978	S17510078	PRPF31	ENSSSCG00000015282	9	71391761	71402587	0.688224	0.127555	29.1115	6.83e-08	1.58e-06	trans
577	ASGA0039529	ss131375494	8	112886031	S18558304	SCLT1	ENSSSCG00000029943	8	103062944	103132088	0.492005	0.097998	25.206	5.15e-07	1.58e-06	trans
784	ASGA0016762	ss131233236	3	134731220	S46880472	ASCC3	ENSSSCG00000004358	1	76107582	76168748	-0.572339	0.119278	23.0244	1.6e-06	1.6e-06	trans
785	ASGA0051984	ss131452266	11	81226895	S35165608	F10	ENSSSCG00000009558	11	86197298	86213979	0.316528	0.0659687	23.0223	1.6e-06	1.6e-06	trans
783	MARC0046612	ss107819461	12	7107299	S18279157	GFM1	ENSSSCG00000025651	13	106704016	106750231	-0.352257	0.0734131	23.0235	1.6e-06	1.6e-06	trans
632	MARC0101292	ss107887282	7	17338260	S18384292	ENSSSCG00000000751	ENSSSCG00000000751	5	69928792	69967179	0.647649	0.130949	24.4611	7.58e-07	1.61e-06	trans
787	ALGA0123791	ss131069896	3	129671166	S35173557	FAM84A	ENSSSCG00000008664	3	143906315	143910298	-0.455531	0.0949625	23.0108	1.61e-06	1.61e-06	trans
788	ALGA0078590	ss131517148	14	74291914	S46880764	LRRC28	ENSSSCG00000004814	1	154223679	154362246	-0.55869	0.116478	23.0066	1.61e-06	1.61e-06	trans
786	ASGA0106133	ss131034015	12	13480692	PTG01_0027_B10	MUL1	ENSSSCG00000028045	6	72940825	72951919	0.2715	0.05659	23.0177	1.61e-06	1.61e-06	trans
441	DRGA0007165	ss478938633	7	15057420	S6058096	ENSSSCG00000023133	ENSSSCG00000023133	15	93542491	93635070	-0.461501	0.0865869	28.408	9.83e-08	1.62e-06	trans
382	ASGA0033179	ss131348953	7	44974706	S6084984	MUSTN1	ENSSSCG00000011452	13	38176170	38195116	0.452633	0.0822132	30.3116	3.68e-08	1.64e-06	trans
706	H3GA0003854	ss131144611	1	258641047	AMP01_0021_F05	ATAD1	ENSSSCG00000010438	14	108795830	108866478	0.250427	0.0513834	23.7528	1.1e-06	1.64e-06	trans
792	ALGA0100039	ss131562911	19	121574868	S46875711	TAF9B	ENSSSCG00000026714	19	71321308	71342676	-0.302701	0.0631477	22.978	1.64e-06	1.64e-06	trans
747	ALGA0123776	ss131069642	11	50621724	S39939955	TSSK4	ENSSSCG00000025470	7	80362414	80364577	-0.324574	0.0672033	23.3264	1.37e-06	1.65e-06	trans
793	MARC0111453	ss107831606	5	19571355	UTR01_0020_E11	ATRX	ENSSSCG00000012434	19	70390623	70790550	-0.362083	0.0755564	22.9654	1.65e-06	1.65e-06	trans
536	MARC0058766	ss107837325	7	34803564	S35167976	ENSSSCG00000024982	ENSSSCG00000024982	3	32319228	32355928	0.219298	0.0430064	26.0018	3.41e-07	1.66e-06	trans
796	ASGA0016762	ss131233236	3	134731220	AMP01_0085_C01	BIRC2	ENSSSCG00000027529	9	36990711	37009476	-0.499921	0.104408	22.9264	1.68e-06	1.68e-06	trans
798	H3GA0034233	ss131461563	12	35227551	LVR01_0073_D04	TCIRG1	ENSSSCG00000012890	2	3476378	3488420	-0.424919	0.0887307	22.9332	1.68e-06	1.68e-06	trans
471	ALGA0090464	ss131535589	16	42201092	S26727862	ENSSSCG00000016888	ENSSSCG00000016888	16	34269654	34290773	0.263613	0.0502913	27.4757	1.59e-07	1.69e-06	trans
602	H3GA0012460	ss131258593	4	34124914	S21555876	SPAG1	ENSSSCG00000006067	4	39668745	39686887	0.319756	0.0641872	24.8166	6.31e-07	1.69e-06	trans
801	H3GA0052453	ss131564908	2	74454501	S18386711	MTM1	ENSSSCG00000012742	19	139901756	139994768	-0.740269	0.154633	22.9179	1.69e-06	1.69e-06	trans
800	H3GA0051929	ss131562832	19	114951380	S35164366	SH3BGRL	ENSSSCG00000020977	19	74389847	74404857	0.27689	0.0578315	22.9238	1.69e-06	1.69e-06	trans
574	ALGA0072893	ss131477351	13	185282146	BKFL1_0086_B08	NSUN3	ENSSSCG00000027432	13	176447368	176506890	-0.35606	0.0708238	25.2747	4.97e-07	1.7e-06	trans
682	DRGA0001532	ss120022617	1	148606444	S35167660	ADA	ENSSSCG00000021255	17	52502092	52520582	0.416884	0.0852095	23.9361	9.96e-07	1.71e-06	trans
804	H3GA0024821	ss131368772	8	41857157	S35174106	ADAT1	ENSSSCG00000002706	6	11917281	11943957	0.452355	0.0945755	22.8771	1.73e-06	1.73e-06	trans
803	DRGA0003994	ss120026182	3	68872452	S39545434	SLC9A2	ENSSSCG00000008153	3	53962452	54047092	-0.476553	0.0996492	22.8705	1.73e-06	1.73e-06	trans
545	ALGA0065766	ss131458795	12	27027068	OVR01_0015_B03	CNOT7	ENSSSCG00000006983	17	5328135	5343368	0.280763	0.055333	25.7461	3.89e-07	1.75e-06	trans
731	H3GA0031153	ss131445652	11	6324357	S26717099	NEK3	ENSSSCG00000009379	11	16100090	16123524	0.289244	0.0596798	23.4896	1.26e-06	1.75e-06	trans
807	H3GA0012943	ss131268009	4	78459865	S18360061	PTCH1	ENSSSCG00000027312	10	30847386	30915236	0.276933	0.0579359	22.8483	1.75e-06	1.75e-06	trans
479	MARC0033464	ss107806758	7	35177641	S31101703	LDHA	ENSSSCG00000022492	2	52379712	52419852	0.712609	0.136513	27.2492	1.79e-07	1.76e-06	trans
810	H3GA0003854	ss131144611	1	258641047	S23213034	FAM136A	ENSSSCG00000026446	3	75462088	75468524	0.266908	0.0558897	22.8065	1.79e-06	1.79e-06	trans
819	ALGA0040377	ss131344940	7	37288793	S35170675	ENSSSCG00000017928	ENSSSCG00000017928	12	54717498	54720452	-0.459271	0.0962236	22.7811	1.82e-06	1.82e-06	trans
403	ALGA0122920	ss131057482	2	52143852	S40156654	ENSSSCG00000013393	ENSSSCG00000013393	2	48089156	48609204	0.511664	0.0940601	29.5909	5.34e-08	1.84e-06	trans
751	H3GA0003854	ss131144611	1	258641047	S40244596	ENSSSCG00000014224	ENSSSCG00000014224	2	125465825	125529074	0.557791	0.115644	23.2647	1.41e-06	1.85e-06	trans
823	ASGA0096936	ss131056188	1	308294229	S35164924	FKBP15	ENSSSCG00000005477	1	284601552	284640254	0.253905	0.0532434	22.7411	1.85e-06	1.85e-06	trans
509	ASGA0032571	ss131344469	7	35709335	S17518758	PGM2L1	NA	9	9525653	9526455	-0.304119	0.0591272	26.4553	2.7e-07	1.88e-06	trans
623	ALGA0041025	ss131349772	7	47094332	S46878466	TBCC	ENSSSCG00000026741	7	43248740	43249774	0.42048	0.0848088	24.5815	7.12e-07	1.88e-06	trans
829	ASGA0052919	ss131471882	12	8494626	THY01_0100_E01	C21orf2	ENSSSCG00000024500	13	217075879	217081661	0.377787	0.0792717	22.7122	1.88e-06	1.88e-06	trans
668	ALGA0038823	ss131335707	7	15145869	S50196309	LEMD2	ENSSSCG00000001520	7	34641299	34656755	0.414825	0.0845926	24.0473	9.4e-07	1.89e-06	trans
679	ALGA0039947	ss131341918	7	31487843	S6091066	CAT	ENSSSCG00000013302	2	28860746	28900838	-0.282584	0.0577372	23.9543	9.87e-07	1.89e-06	trans
498	MARC0063044	ss107841981	11	41370602	S46877768	CLN5	ENSSSCG00000009471	11	53743973	53764847	-0.338472	0.0653594	26.8183	2.24e-07	1.9e-06	trans
614	MARC0057774	ss107835048	18	52790382	S20946568	ENSSSCG00000025060	ENSSSCG00000025060	18	56848455	56857584	-0.367758	0.0740424	24.6696	6.8e-07	1.9e-06	trans
832	ALGA0110161	ss131105011	6	26357828	S18558382	GLG1	ENSSSCG00000030420	6	12976321	13127077	-0.405931	0.0852028	22.6985	1.9e-06	1.9e-06	trans
354	INRA0002425	ss478939434	1	60381965	S20947031	ENSSSCG00000030488	ENSSSCG00000030488	1	48488864	48498362	0.568151	0.101147	31.5513	1.94e-08	1.91e-06	trans
534	ALGA0020204	ss131223480	3	100894922	S46880218	AARD	ENSSSCG00000006013	4	22984733	22989693	0.354643	0.0694875	26.0477	3.33e-07	1.91e-06	trans
411	H3GA0006308	ss131182848	2	25134882	S35173596	APIP	ENSSSCG00000013299	2	28461885	28482436	0.169532	0.0313172	29.3049	6.18e-08	1.92e-06	trans
492	ASGA0032205	ss131341909	7	31365637	S23768222	PRPF31	ENSSSCG00000011459	13	39060225	39067676	0.235477	0.0453772	26.9291	2.11e-07	1.92e-06	trans
834	ASGA0016762	ss131233236	3	134731220	S17517708	MST1R	ENSSSCG00000027992	13	35590568	35603228	-0.329924	0.0692842	22.6756	1.92e-06	1.92e-06	trans
837	ALGA0088017	ss131531255	15	145007171	S23693357	VPS33B	ENSSSCG00000002550	7	131028040	131033988	-0.702679	0.147619	22.6584	1.94e-06	1.94e-06	trans
640	M1GA0011166	ss131332392	7	128719774	S18549419	FAM114A2	ENSSSCG00000017073	16	75043882	75078339	0.377982	0.0765723	24.3668	7.96e-07	1.95e-06	trans
353	H3GA0003922	ss131145454	1	264607902	S40437415	ENSSSCG00000005441	ENSSSCG00000005441	1	280440242	280511374	-0.500905	0.0891695	31.5557	1.94e-08	1.96e-06	trans
841	ASGA0016762	ss131233236	3	134731220	S17524832	SEC11C	ENSSSCG00000004912	1	179382897	179397677	-0.210421	0.0442575	22.6051	1.99e-06	1.99e-06	trans
845	MARC0006026	ss107826877	16	33866754	S34520817	PDE4D	ENSSSCG00000016929	16	40637279	40654842	0.603984	0.127085	22.5871	2.01e-06	2.01e-06	trans
742	ALGA0040956	ss131349344	7	46406018	S20116278	PTGS2	ENSSSCG00000015579	9	140251518	140260362	0.407646	0.0843399	23.3615	1.34e-06	2.02e-06	trans
827	H3GA0003854	ss131144611	1	258641047	S35171588	UGP2	ENSSSCG00000008368	3	81976147	81989330	0.590821	0.123977	22.7106	1.88e-06	2.02e-06	trans
689	INRA0004020	ss478939713	1	134351008	S35166981	TEX9	ENSSSCG00000004602	1	127971309	128052476	0.38768	0.0793544	23.8674	1.03e-06	2.05e-06	trans
847	H3GA0003854	ss131144611	1	258641047	S26735529	LY96	ENSSSCG00000006175	4	67612435	67656172	0.57829	0.12168	22.5868	2.01e-06	2.05e-06	trans
854	ASGA0041817	ss131414004	9	15767114	S35172045	NAA10	ENSSSCG00000012791	19	142223245	142227530	-0.236486	0.0497994	22.5508	2.05e-06	2.05e-06	trans
376	MARC0058766	ss107837325	7	34803564	OVRM1_0123_C01	MAF	ENSSSCG00000030898	17	48698399	48701183	-0.245559	0.0443684	30.6313	3.12e-08	2.06e-06	trans
720	M1GA0007799	ss131286666	5	55969170	S20116614	GUCY2C	ENSSSCG00000026724	5	61208222	61281901	0.327095	0.0672879	23.6305	1.17e-06	2.06e-06	trans
824	ASGA0085965	ss131083665	16	37072576	THY01_0124_A06	MED18	ENSSSCG00000028973	6	79123550	79156847	-0.472254	0.0990281	22.7423	1.85e-06	2.06e-06	trans
846	MARC0079017	ss107861198	7	33876748	S46878845	PCNX	ENSSSCG00000002330	7	100745867	100862081	-0.216109	0.0454699	22.589	2.01e-06	2.08e-06	trans
838	ASGA0010363	ss131189176	2	50676509	LVRM1_0151_D12	TRAPPC5	ENSSSCG00000013573	2	71884251	71886383	0.127483	0.0267957	22.6346	1.96e-06	2.11e-06	trans
860	ALGA0117000	ss131124169	12	6952796	S35169447	FOXK2	ENSSSCG00000017125	12	121884	176867	0.430458	0.0907699	22.4894	2.11e-06	2.11e-06	trans
830	MARC0072646	ss107854726	6	92447955	S35167090	SYTL1	ENSSSCG00000003572	6	78135541	78144454	0.197043	0.0413546	22.7024	1.89e-06	2.12e-06	trans
863	ASGA0021547	ss131237732	4	113151281	S23213221	FDPS	ENSSSCG00000006512	4	103291798	103304048	-0.196417	0.0414215	22.4857	2.12e-06	2.12e-06	trans
334	DRGA0005871	ss120032159	5	57747099	S35173902	ARHGDIB	ENSSSCG00000000604	5	60965351	60987579	-0.470797	0.0828768	32.2702	1.34e-08	2.14e-06	trans
752	ASGA0016762	ss131233236	3	134731220	S40265049	PIN4	ENSSSCG00000023312	19	65779491	65791734	-0.51751	0.107287	23.2671	1.41e-06	2.14e-06	trans
615	ALGA0090242	ss131535039	16	36111816	S23696666	ENSSSCG00000016974	ENSSSCG00000016974	16	52391816	52489863	-0.530252	0.10677	24.6642	6.82e-07	2.15e-06	trans
576	INRA0004789	ss478939884	1	170345012	S23764274	MCEE	ENSSSCG00000004846	1	159938592	159968311	-0.930641	0.185296	25.225	5.1e-07	2.16e-06	trans
870	ASGA0016762	ss131233236	3	134731220	TCH01_0023_D06	OGT	ENSSSCG00000012403	19	64962766	65000187	-0.580827	0.122621	22.4368	2.17e-06	2.17e-06	trans
646	ASGA0006108	ss131145128	1	263248527	S34529493	ANXA1	ENSSSCG00000005267	1	252989614	253007803	0.229006	0.0464187	24.3393	8.08e-07	2.18e-06	trans
875	MARC0077857	ss107859992	8	145686482	DCI01_0112_B11	HSD17B11	ENSSSCG00000024493	8	140714678	140748717	0.233349	0.0492929	22.4101	2.2e-06	2.2e-06	trans
876	H3GA0032662	ss131452985	11	82904561	S40320252	S100A8	ENSSSCG00000006590	4	105091816	105092868	0.417386	0.0881601	22.4146	2.2e-06	2.2e-06	trans
429	ALGA0107368	ss131097358	6	70499806	S18381718	ENSSSCG00000003107	ENSSSCG00000003107	6	48128316	48215354	-0.243274	0.0453985	28.715	8.39e-08	2.26e-06	trans
516	ALGA0004318	ss131173676	1	82898799	S26735373	ME2	ENSSSCG00000004522	1	110332948	110410112	-0.391975	0.0763591	26.3509	2.85e-07	2.26e-06	trans
882	ASGA0092611	ss131568395	12	18158203	PBL01_0101_C05	AHI1	ENSSSCG00000004166	1	32049106	32243731	-0.452999	0.0958173	22.3515	2.27e-06	2.27e-06	trans
883	CASI0004415	ss478935047	13	63368471	S35167251	TAMM41	ENSSSCG00000011578	13	75136046	75196974	-0.201646	0.0426547	22.3483	2.27e-06	2.27e-06	trans
547	DRGA0002281	ss120016484	1	276946666	S35168265	DGKE	ENSSSCG00000017615	12	34090057	34117201	0.422564	0.0833703	25.6898	4.01e-07	2.28e-06	trans
802	ASGA0016762	ss131233236	3	134731220	S18549905	ETFDH	ENSSSCG00000008877	8	50013290	50060767	-0.418201	0.0874291	22.8801	1.72e-06	2.29e-06	trans
889	ASGA0084295	ss131114494	6	156412331	S35165338	ITM2B	ENSSSCG00000009403	11	19803133	19874781	-0.141475	0.0299406	22.3274	2.3e-06	2.3e-06	trans
893	INRA0029835	ss478942051	8	60981454	S5991210	PLAA	ENSSSCG00000005126	1	218624268	218670621	0.382473	0.0809913	22.3011	2.33e-06	2.33e-06	trans
857	ASGA0059261	ss131496453	13	170408178	S26720426	ABI3BP	ENSSSCG00000011959	13	167720863	167906839	0.244501	0.0515069	22.5336	2.07e-06	2.34e-06	trans
378	MARC0094147	ss107881146	1	264198063	S46880973	C9orf156	ENSSSCG00000005370	1	267875444	267886719	-0.422963	0.0765671	30.5155	3.31e-08	2.35e-06	trans
618	ALGA0085436	ss131524936	15	59174479	S46880177	MTF2	ENSSSCG00000006898	4	135640163	135752386	0.445767	0.0897928	24.6452	6.89e-07	2.36e-06	trans
897	ASGA0016762	ss131233236	3	134731220	S26314537	FCGR2B	ENSSSCG00000006350	4	96888986	96908203	-0.535597	0.113478	22.2767	2.36e-06	2.36e-06	trans
504	ASGA0082937	ss131096156	9	28086375	S23016576	ADIPOR2	ENSSSCG00000000757	5	70999571	71021751	-0.230215	0.0446634	26.5684	2.54e-07	2.38e-06	trans
901	ALGA0050902	ss131395098	9	6859698	S35173192	WFDC1	ENSSSCG00000023837	6	4754998	4789463	-0.46482	0.0985277	22.2563	2.39e-06	2.39e-06	trans
833	ALGA0098173	ss131556701	18	45501149	S19547882	NRAS	ENSSSCG00000006753	4	116034666	116042522	-0.358591	0.075297	22.68	1.91e-06	2.4e-06	trans
869	M1GA0025119	ss131123014	2	1021191	S38479713	ENSSSCG00000000896	ENSSSCG00000000896	5	91873151	91985573	-0.211763	0.0447053	22.4379	2.17e-06	2.41e-06	trans
907	ASGA0044512	ss131406048	9	133392629	S35174217	BROX	ENSSSCG00000010836	10	13624315	13636566	0.469634	0.0995883	22.2384	2.41e-06	2.41e-06	trans
906	ASGA0016762	ss131233236	3	134731220	S35167664	H2AFY	ENSSSCG00000014307	2	143054435	143133717	-0.235012	0.0498342	22.2395	2.41e-06	2.41e-06	trans
904	MARC0056858	ss107836210	6	40053845	S35171124	IL11RA	ENSSSCG00000010968	10	36278897	36290886	0.210905	0.0447274	22.2344	2.41e-06	2.41e-06	trans
905	ALGA0114690	ss131117409	9	99478797	S26648854	USP2	ENSSSCG00000015120	9	51595405	51614008	-0.174028	0.0369073	22.2339	2.41e-06	2.41e-06	trans
909	ALGA0099404	ss131563805	19	13843857	S23213347	RAB9A	ENSSSCG00000012123	19	11281860	11303136	0.101994	0.0216328	22.2293	2.42e-06	2.42e-06	trans
912	H3GA0049603	ss131550928	17	61265553	PBL01_0019_B11	ZMYND8	ENSSSCG00000007454	17	55169858	55282539	0.325442	0.0690535	22.2113	2.44e-06	2.44e-06	trans
794	H3GA0037849	ss131480632	13	203924002	S35169718	IL10RB	ENSSSCG00000023452	17	12084301	12096480	0.385582	0.0804598	22.9654	1.65e-06	2.45e-06	trans
916	MARC0061961	ss107840355	9	24295537	DCI01_0092_F01	FASTKD2	ENSSSCG00000016134	15	121577657	121597977	-0.195117	0.0414167	22.1941	2.46e-06	2.46e-06	trans
918	M1GA0008574	ss131302612	6	63250349	S23765932	MRPL51	ENSSSCG00000011055	10	51914405	51914796	0.422176	0.0896062	22.1979	2.46e-06	2.46e-06	trans
922	ALGA0107549	ss131097858	2	141622092	S35174156	ATXN3	ENSSSCG00000002446	7	120216897	120253455	-0.547049	0.11618	22.1712	2.49e-06	2.49e-06	trans
921	MARC0055834	ss107832555	3	25450883	AMP01_0053_E04	PLCL1	ENSSSCG00000016083	15	112940718	113017866	-0.494516	0.105014	22.1753	2.49e-06	2.49e-06	trans
645	ALGA0020906	ss131227905	3	117127099	S35164574	RASGRP3	ENSSSCG00000008509	3	112970344	113064849	-0.356386	0.0722348	24.3415	8.07e-07	2.5e-06	trans
839	MARC0070117	ss107848457	8	136539478	S18360122	TIA1	ENSSSCG00000023409	3	75711958	75718573	0.19137	0.0402478	22.6082	1.99e-06	2.5e-06	trans
809	ASGA0102557	ss131071560	10	59920758	AMP01_0098_E11	RBM48	ENSSSCG00000015315	9	79173391	79184054	-0.224979	0.0471034	22.8128	1.79e-06	2.52e-06	trans
925	ASGA0022677	ss131245619	4	132529830	S31107252	USP28	ENSSSCG00000015052	9	46236343	46298658	-0.541216	0.114987	22.1537	2.52e-06	2.52e-06	trans
931	ASGA0060553	ss131512298	14	4388283	S46877428	C8orf58	ENSSSCG00000009627	14	7332462	7339301	0.277421	0.058952	22.1452	2.53e-06	2.53e-06	trans
930	ASGA0062514	ss131510721	14	32315374	OVR01_0076_D03	OAS1	ENSSSCG00000009882	14	41260566	41268627	0.835418	0.177537	22.1425	2.53e-06	2.53e-06	trans
928	ASGA0049857	ss131435872	11	12339098	S46879612	USF1	ENSSSCG00000006371	4	97372797	97378655	-0.222013	0.0471774	22.1458	2.53e-06	2.53e-06	trans
932	H3GA0008532	ss131237126	3	6035479	S35174057	NLE1	ENSSSCG00000025796	12	41546591	41555533	-0.43306	0.0920388	22.1389	2.54e-06	2.54e-06	trans
820	H3GA0003854	ss131144611	1	258641047	S35166279	LCLAT1	ENSSSCG00000025901	3	115371533	115541170	0.654143	0.137109	22.762	1.83e-06	2.55e-06	trans
938	ASGA0080432	ss131558919	18	59520434	S35167309	WDR13	ENSSSCG00000023759	19	47610665	47614970	-0.232902	0.0495173	22.1224	2.56e-06	2.56e-06	trans
939	ASGA0016762	ss131233236	3	134731220	SPL01_0031_D02	EZR	ENSSSCG00000015013	9	42953206	43009694	-0.289782	0.0616198	22.1159	2.57e-06	2.57e-06	trans
940	ALGA0108607	ss131565523	3	22584466	S46879277	PUS7L	ENSSSCG00000000800	5	77616374	77646943	0.288121	0.0612671	22.1154	2.57e-06	2.57e-06	trans
759	ALGA0008427	ss131144648	1	259019570	S6057322	CCNL1	ENSSSCG00000029352	13	105144750	105160849	0.466599	0.0968789	23.1969	1.46e-06	2.61e-06	trans
943	ASGA0016762	ss131233236	3	134731220	S18548844	MRPL40	ENSSSCG00000022749	14	54670169	54672802	-0.354265	0.0754023	22.0743	2.62e-06	2.62e-06	trans
430	INRA0003854	ss478939680	1	125630507	LVRM1_0108_A03	GALK2	ENSSSCG00000004651	1	136147528	136303876	0.313427	0.0585555	28.6508	8.67e-08	2.63e-06	trans
805	MARC0038251	ss107811603	6	24430258	SKNB1_0003_C09	GPR56	ENSSSCG00000002815	6	17648232	17669499	0.281197	0.0588278	22.8484	1.75e-06	2.63e-06	trans
851	ALGA0086328	ss131527088	15	96617570	DCI01_0014_E03	WDR12	ENSSSCG00000016116	15	117833861	117858783	-0.427004	0.0898873	22.5667	2.03e-06	2.63e-06	trans
944	ASGA0016762	ss131233236	3	134731220	S31103335	GKAP1	ENSSSCG00000026087	10	35240972	35317629	-0.490611	0.104439	22.0674	2.63e-06	2.63e-06	trans
948	ASGA0008077	ss131159371	1	304891807	UTR01_0026_D07	CTSC	ENSSSCG00000014924	9	24081771	24116601	-0.194006	0.0413049	22.0611	2.64e-06	2.64e-06	trans
687	MARC0058766	ss107837325	7	34803564	S35164467	RPL3	ENSSSCG00000000089	5	6216929	6223999	0.218005	0.0446118	23.8799	1.03e-06	2.65e-06	trans
874	ALGA0103700	ss131567331	8	10036134	S34499289	OBSL1	ENSSSCG00000028052	15	134512277	134533002	-0.915871	0.193417	22.4222	2.19e-06	2.65e-06	trans
949	MARC0030908	ss107799899	3	5375306	AMP01_0099_D10	LNPEP	ENSSSCG00000014173	2	107369918	107462862	-0.403138	0.0858408	22.0557	2.65e-06	2.65e-06	trans
951	ASGA0017823	ss131264909	4	7490521	S6061731	TXNRD3	ENSSSCG00000023929	13	80680406	80717889	0.177811	0.0378608	22.0565	2.65e-06	2.65e-06	trans
953	INRA0056946	ss478944104	19	103285641	S35168216	ABCB7	ENSSSCG00000012424	19	68396333	68522004	-0.151265	0.0322139	22.049	2.66e-06	2.66e-06	trans
636	ALGA0051818	ss131385094	9	22022847	S46878941	ASB2	ENSSSCG00000002467	7	122012985	122043651	-0.279457	0.0565881	24.3881	7.88e-07	2.67e-06	trans
957	INRA0045948	ss478943093	14	104759248	S35170507	SIRT4	ENSSSCG00000009901	14	42839904	42853514	0.414023	0.0881926	22.0387	2.67e-06	2.67e-06	trans
746	ASGA0022677	ss131245619	4	132529830	SPL01_0060_F12	PDLIM3	ENSSSCG00000015796	15	53297822	53328139	-0.277798	0.0574812	23.3564	1.35e-06	2.68e-06	trans
598	ALGA0084000	ss131531233	15	16446753	S39845914	GTDC1	ENSSSCG00000015670	15	8511221	8578458	-0.195706	0.0391901	24.9377	5.92e-07	2.69e-06	trans
806	ASGA0022677	ss131245619	4	132529830	OVRT1_0035_E05	SNRPD3	ENSSSCG00000010058	14	53027337	53039882	-0.198937	0.0416138	22.8536	1.75e-06	2.69e-06	trans
914	ASGA0016762	ss131233236	3	134731220	S46876791	PSAP	ENSSSCG00000010281	14	80625273	80660663	-0.372957	0.0791471	22.2049	2.45e-06	2.69e-06	trans
924	H3GA0023983	ss131335256	7	134442036	TES01_0006_A10	AGPHD1	ENSSSCG00000001755	7	52943001	52965740	-0.370256	0.0786376	22.1689	2.5e-06	2.69e-06	trans
962	ALGA0103952	ss131567775	9	6244800	OVRM1_0061_E07	CTNNA2	ENSSSCG00000014339	2	146440622	146624740	-0.268589	0.0572525	22.0085	2.71e-06	2.71e-06	trans
960	MARC0059629	ss107838937	11	64773392	S50208711	THRB	ENSSSCG00000011211	13	12399955	12493717	0.165392	0.0352503	22.0143	2.71e-06	2.71e-06	trans
669	INRA0001523	ss478939351	1	50665978	S35173162	AKAP7	ENSSSCG00000022533	1	35795801	35851239	-0.457425	0.0933022	24.0357	9.46e-07	2.73e-06	trans
965	ASGA0016762	ss131233236	3	134731220	S6091781	CAST	ENSSSCG00000014170	2	106934106	107128389	-0.272127	0.0580181	21.9996	2.73e-06	2.73e-06	trans
964	ASGA0093371	ss131046426	19	39652455	S40579542	ENSSSCG00000012416	ENSSSCG00000012416	19	67050831	67104842	-0.274852	0.0586057	21.9947	2.73e-06	2.73e-06	trans
853	ASGA0091801	ss131042381	12	25448437	S18548096	ETV3	ENSSSCG00000024970	4	101424412	101436945	-0.31924	0.0672311	22.5473	2.05e-06	2.75e-06	trans
968	ASGA0058503	ss131492645	13	95639978	S23762274	CMTM8	ENSSSCG00000022618	13	20444836	20549145	-0.587536	0.125313	21.9825	2.75e-06	2.75e-06	trans
655	MARC0011716	ss107874646	6	57107592	LNG01_0110_B02	ZNF577	ENSSSCG00000003240	6	51907469	51911185	-0.252012	0.0512557	24.1745	8.8e-07	2.76e-06	trans
690	MARC0049266	ss107826640	11	67375641	S40497866	NDUFA4	ENSSSCG00000024313	9	88555977	88562999	-0.260256	0.0532978	23.8442	1.04e-06	2.76e-06	trans
773	H3GA0042070	ss131499901	14	121721589	LVRM1_0184_H12	VSTM4	ENSSSCG00000010385	14	97445075	97533703	-0.384252	0.0799625	23.0919	1.54e-06	2.77e-06	trans
917	MARC0092467	ss107877822	10	62012972	OVRM1_0204_G11	ARG2	ENSSSCG00000002294	7	97650735	97693055	0.522209	0.110844	22.1956	2.46e-06	2.77e-06	trans
485	ASGA0033282	ss131349933	7	47515933	MLN01_0069_C10	BCL2A1	ENSSSCG00000001778	7	54395231	54406136	0.373819	0.0717329	27.1573	1.88e-07	2.78e-06	trans
970	ASGA0020530	ss131271544	4	92448978	S23691762	ENSSSCG00000028090	ENSSSCG00000028090	4	98692816	98694598	-0.377962	0.0806485	21.9636	2.78e-06	2.78e-06	trans
480	ALGA0040066	ss131342596	7	33182159	S17515010	SH2B2	ENSSSCG00000007682	3	9455153	9467383	0.27938	0.0535294	27.2399	1.8e-07	2.79e-06	trans
973	MARC0080160	ss107862720	9	133560503	OVRT1_0031_A01	CDK11B	ENSSSCG00000003352	6	58234026	58247707	-0.240208	0.0512652	21.9548	2.79e-06	2.79e-06	trans
974	ALGA0115385	ss131119422	8	92333584	S35717975	HIF1A	ENSSSCG00000005096	1	212130958	212179888	0.75672	0.161488	21.9577	2.79e-06	2.79e-06	trans
976	ALGA0046376	ss131370175	8	9639624	OVRM1_0064_A04	NCOA5	ENSSSCG00000007438	17	53876961	53897379	-0.147699	0.0315234	21.9526	2.79e-06	2.79e-06	trans
978	DRGA0008541	ss120029756	8	35252557	S31134319	GART	ENSSSCG00000030677	13	206941045	206971927	0.231864	0.0494887	21.951	2.8e-06	2.8e-06	trans
722	H3GA0048371	ss131545278	17	33892898	S40475158	C20orf112	ENSSSCG00000007249	17	40987883	41067223	0.351594	0.0723802	23.5963	1.19e-06	2.81e-06	trans
867	ASGA0016762	ss131233236	3	134731220	S35171133	EIF3M	ENSSSCG00000013315	2	30746364	30772910	-0.463414	0.0978056	22.4498	2.16e-06	2.82e-06	trans
982	ASGA0031451	ss131336028	7	16354696	S23213116	TMEM98	ENSSSCG00000017727	12	43758833	43771569	0.21443	0.0457852	21.9342	2.82e-06	2.82e-06	trans
729	ALGA0039947	ss131341918	7	31487843	PTG01_0037_F10	PFKM	ENSSSCG00000021129	5	81676291	81694184	-0.164211	0.0338684	23.5078	1.24e-06	2.83e-06	trans
977	DRGA0001532	ss120022617	1	148606444	S26727808	ENSSSCG00000021871	ENSSSCG00000021871	9	44413742	44420350	0.553846	0.118227	21.9456	2.8e-06	2.83e-06	trans
984	MARC0013397	ss107896077	12	209210	S17506929	ENSSSCG00000026230	ENSSSCG00000026230	2	121512388	121522935	-0.401934	0.0858503	21.9193	2.84e-06	2.84e-06	trans
607	MARC0087102	ss107870835	2	109765071	S21557447	TTC37	ENSSSCG00000014165	2	105833579	105861092	-0.37039	0.0744678	24.739	6.56e-07	2.85e-06	trans
900	H3GA0003854	ss131144611	1	258641047	OVR01_0057_F01	RAB3GAP1	ENSSSCG00000015695	15	19210945	19269515	0.474052	0.100496	22.2511	2.39e-06	2.85e-06	trans
986	ASGA0017915	ss131266540	4	8242903	S40007571	ENSSSCG00000024055	ENSSSCG00000024055	7	129275001	129318707	-0.366824	0.0783527	21.9183	2.85e-06	2.85e-06	trans
990	ASGA0022677	ss131245619	4	132529830	S35168085	POLE3	ENSSSCG00000005478	1	284828751	284831550	-0.380536	0.0813063	21.9049	2.86e-06	2.86e-06	trans
341	ASGA0093597	ss131046988	2	49595164	S19541648	ZNF354A	ENSSSCG00000028295	2	81246482	81272236	0.333377	0.0589469	31.9851	1.55e-08	2.87e-06	trans
952	DRGA0008615	ss120030192	8	68866027	S18555187	WNK1	ENSSSCG00000000753	5	70264406	70410707	-0.444905	0.0947478	22.0494	2.66e-06	2.87e-06	trans
235	ALGA0014021	ss131191601	2	81675738	S18549327	ENSSSCG00000013455	ENSSSCG00000013455	2	77007221	77009958	-0.586322	0.0944001	38.5769	5.26e-10	2.88e-06	trans
993	H3GA0003854	ss131144611	1	258641047	S23699793	ATP6V1A	ENSSSCG00000011916	13	155711286	155777818	0.577581	0.123437	21.8946	2.88e-06	2.88e-06	trans
992	ALGA0113329	ss131113637	19	44901490	S34530397	HUWE1	ENSSSCG00000012328	19	51780374	51942799	-0.395946	0.0846151	21.8966	2.88e-06	2.88e-06	trans
996	INRA0023771	ss478941570	7	15598295	S35173149	PRSS8	ENSSSCG00000007760	3	17507953	17525512	0.344712	0.0736921	21.8812	2.9e-06	2.9e-06	trans
528	INRA0008800	ss478940489	2	66374171	S40527869	ENSSSCG00000023667	ENSSSCG00000023667	2	69631014	69642713	-0.295095	0.0577594	26.1023	3.24e-07	2.91e-06	trans
891	ASGA0026261	ss131291958	5	74344649	S35173995	CCND2	ENSSSCG00000000727	5	68314898	68331943	0.388089	0.0821527	22.3161	2.31e-06	2.92e-06	trans
998	ASGA0016820	ss131233621	3	136625292	S35166667	TOMM34	ENSSSCG00000007383	17	52848280	52901307	-0.471458	0.100812	21.8705	2.92e-06	2.92e-06	trans
1002	ALGA0056229	ss131435097	10	2058429	S35174057	NLE1	ENSSSCG00000025796	12	41546591	41555533	0.275965	0.0590173	21.865	2.93e-06	2.93e-06	trans
1004	ALGA0085350	ss131524766	15	56541238	S23696522	DSP	ENSSSCG00000001025	7	4968322	5021221	0.483255	0.103369	21.8562	2.94e-06	2.94e-06	trans
696	ALGA0039947	ss131341918	7	31487843	PBL01_0086_D08	SEPT6	ENSSSCG00000012619	19	113558632	113632317	-0.268365	0.0549783	23.8271	1.05e-06	2.95e-06	trans
997	ALGA0107605	ss131097993	3	113625636	S18281861	FAM73A	ENSSSCG00000003770	6	125603264	125679265	0.359378	0.0768422	21.8728	2.91e-06	2.95e-06	trans
621	ASGA0032322	ss131342638	7	33259683	S39933174	RHBDL1	ENSSSCG00000007998	3	41376739	41380396	-0.310384	0.0625916	24.5905	7.09e-07	2.96e-06	trans
1006	DIAS0002847	ss478937562	12	57411469	S6056626	PAM	ENSSSCG00000014184	2	112397803	112553942	-0.335044	0.0716859	21.8442	2.96e-06	2.96e-06	trans
1005	ASGA0016762	ss131233236	3	134731220	S46879997	RAB13	ENSSSCG00000006564	4	104606400	104611247	-0.567026	0.121319	21.8448	2.96e-06	2.96e-06	trans
745	H3GA0003854	ss131144611	1	258641047	OVRM1_0220_H07	DLL4	ENSSSCG00000004755	1	145539040	145548819	0.423575	0.0876595	23.3487	1.35e-06	2.97e-06	trans
1008	ASGA0089251	ss131035905	12	42377187	S26723049	CYP2A6	ENSSSCG00000026458	1	306284353	306285021	0.371524	0.0795096	21.8341	2.97e-06	2.97e-06	trans
1010	ASGA0022677	ss131245619	4	132529830	S23213505	PNO1	ENSSSCG00000008352	3	77602768	77616833	-0.248825	0.0532526	21.8326	2.98e-06	2.98e-06	trans
767	MARC0069974	ss107850250	15	22309458	S46878725	BRMS1L	ENSSSCG00000001947	7	69057750	69098319	-0.298041	0.0619555	23.1415	1.51e-06	2.99e-06	trans
1013	H3GA0026081	ss131388872	9	4706904	S23767458	NDUFB11	ENSSSCG00000012274	19	46878471	46881284	-0.166396	0.0356218	21.8198	2.99e-06	2.99e-06	trans
865	ASGA0094541	ss131049552	9	14808871	ADR01_0075_A11	LYSMD1	ENSSSCG00000020965	4	107335192	107349361	0.319081	0.0673158	22.4682	2.14e-06	3e-06	trans
881	ASGA0096039	ss131053754	15	55489138	S31125897	B3GNTL1	ENSSSCG00000027229	12	411175	478751	-0.315215	0.0666644	22.3577	2.26e-06	3.05e-06	trans
1017	ASGA0097475	ss131057641	3	65784424	S52128910	SMYD1	ENSSSCG00000008215	3	60588376	60607316	-0.528818	0.113317	21.7783	3.06e-06	3.06e-06	trans
569	MARC0078238	ss107860641	8	85554838	S18383473	KDR	ENSSSCG00000008844	8	43919343	43966974	-0.361627	0.0718883	25.305	4.89e-07	3.07e-06	trans
772	ALGA0065844	ss131459244	12	29157697	S35167754	CXCL16	ENSSSCG00000017920	12	54264906	54269592	-0.227135	0.0472576	23.1007	1.54e-06	3.07e-06	trans
1021	ASGA0037520	ss131383529	8	3879420	DCI01_0066_H08	MAP3K8	ENSSSCG00000020705	10	45065121	45177941	-1.1299	0.242161	21.7706	3.07e-06	3.07e-06	trans
1020	ASGA0033338	ss131350327	7	48355235	S46878463	TBCC	ENSSSCG00000026741	7	43248740	43249774	-0.528514	0.113275	21.7694	3.07e-06	3.07e-06	trans
956	ASGA0043433	ss131395855	9	65242035	S26645511	STK25	ENSSSCG00000016372	15	154683000	154693236	0.404638	0.08619	22.0405	2.67e-06	3.1e-06	trans
500	DRGA0005852	ss478938597	5	55399282	S46879179	RERG	ENSSSCG00000000602	5	60736663	60851687	0.401702	0.0776798	26.7419	2.33e-07	3.11e-06	trans
817	ALGA0080343	ss131497474	14	108386204	S35173982	PER1	ENSSSCG00000017983	12	55836902	55851908	-0.623441	0.13057	22.7985	1.8e-06	3.11e-06	trans
843	DRGA0014877	ss120016013	15	10410911	S35169433	R3HDM1	ENSSSCG00000030633	15	18593801	18607332	-0.134714	0.0283429	22.5911	2e-06	3.11e-06	trans
780	ASGA0104342	ss131029332	7	9731170	S35172811	SLC1A3	ENSSSCG00000016841	16	22924578	23007450	-0.396338	0.0825472	23.053	1.58e-06	3.12e-06	trans
923	ALGA0095422	ss131549007	17	52150042	S18552383	DTNA	ENSSSCG00000029762	6	110933228	111005312	-0.310273	0.0658862	22.1768	2.49e-06	3.12e-06	trans
1029	ASGA0016762	ss131233236	3	134731220	S46879207	RAB21	ENSSSCG00000000511	5	38458530	38486846	-0.372359	0.0798739	21.7327	3.13e-06	3.13e-06	trans
902	ALGA0065826	ss131459169	12	28018020	S18383631	ENSSSCG00000011522	ENSSSCG00000011522	13	61557769	61649860	0.329559	0.0698655	22.2505	2.39e-06	3.14e-06	trans
1001	ALGA0032109	ss131287606	5	62329766	S35170194	TARBP2	ENSSSCG00000000276	5	19154195	19159492	0.233485	0.049933	21.8646	2.93e-06	3.16e-06	trans
1003	DRGA0009883	ss120026615	9	140099210	S19545855	R3HDM2	ENSSSCG00000026498	5	24392768	24541447	0.307145	0.0657027	21.8534	2.94e-06	3.16e-06	trans
278	MARC0029325	ss107800263	1	64510677	S46880392	SNX14	ENSSSCG00000004293	1	60891443	60977431	0.406527	0.0689988	34.7132	3.82e-09	3.17e-06	trans
812	DIAS0003763	ss478937946	9	36559391	S40048901	LGALS1	ENSSSCG00000000125	5	7642312	7646221	0.290592	0.0608516	22.8046	1.79e-06	3.17e-06	trans
372	M1GA0004187	ss131235370	3	24496153	S26721087	SNN	ENSSSCG00000028743	3	32445173	32454814	-0.301345	0.0542735	30.8285	2.82e-08	3.19e-06	trans
748	INRA0054020	ss478943770	17	49220860	S40667283	MAVS	ENSSSCG00000007143	17	36195472	36210175	0.167204	0.0346398	23.2992	1.39e-06	3.21e-06	trans
484	ASGA0031783	ss131338348	7	22240376	S46880933	AK3	ENSSSCG00000023595	1	243072943	243098761	0.284631	0.0546273	27.1483	1.88e-07	3.22e-06	trans
808	H3GA0056366	ss131070175	6	34371177	OVR01_0077_C10	NTF4	ENSSSCG00000003160	6	50054550	50057398	0.415432	0.0869479	22.8287	1.77e-06	3.23e-06	trans
884	DRGA0008425	ss120029798	8	24670070	S35165452	NAAA	ENSSSCG00000008973	8	75709379	75738808	-0.347821	0.0735903	22.3393	2.28e-06	3.23e-06	trans
1046	MARC0034664	ss107806160	8	145979013	S26651465	ARHGAP24	ENSSSCG00000009229	8	142148085	142647169	0.241678	0.051914	21.6724	3.23e-06	3.23e-06	trans
1048	DRGA0014300	ss120028486	14	102728645	LNG01_0013_E07	METTL18	ENSSSCG00000006285	4	88844010	88845129	0.46422	0.0997053	21.6776	3.23e-06	3.23e-06	trans
1050	ASGA0013261	ss131215599	3	9443217	S6057389	SRGAP2	ENSSSCG00000026795	9	73394792	73404796	-0.198622	0.0426736	21.6639	3.25e-06	3.25e-06	trans
249	ALGA0014568	ss131195459	2	100727347	S35173039	ERAP1	ENSSSCG00000014171	2	107133359	107167934	-0.396807	0.0653416	36.879	1.26e-09	3.26e-06	trans
694	ALGA0107549	ss131097858	2	141622092	S23759506	ENSSSCG00000025821	ENSSSCG00000025821	13	215572917	215639734	0.619286	0.126874	23.8253	1.05e-06	3.26e-06	trans
1055	DRGA0006865	ss120025841	6	128231700	S40154325	ENSSSCG00000007554	ENSSSCG00000007554	3	873366	879193	-1.46211	0.314318	21.6382	3.29e-06	3.29e-06	trans
1057	ALGA0044383	ss131324348	7	112399724	S23764885	MSH6	ENSSSCG00000020931	3	98711056	98732402	0.326816	0.0702802	21.6242	3.32e-06	3.32e-06	trans
754	ASGA0028172	ss131320244	6	41267301	S23764992	ENSSSCG00000002831	ENSSSCG00000002831	6	28168074	28170875	0.471435	0.0977583	23.2561	1.42e-06	3.34e-06	trans
844	H3GA0005167	ss131158594	1	303737258	S50197454	ENSSSCG00000025613	ENSSSCG00000025613	1	229662567	230108309	-0.216724	0.0455914	22.5969	2e-06	3.37e-06	trans
950	MARC0021507	ss107906261	7	51067100	S18273678	LARP6	ENSSSCG00000004974	1	186790156	186811762	0.561312	0.119516	22.0575	2.65e-06	3.37e-06	trans
1007	MARC0114328	ss107800591	7	21572491	S35172211	ELL3	ENSSSCG00000004699	1	142610892	142614315	-0.635634	0.136025	21.8363	2.97e-06	3.37e-06	trans
791	ALGA0039947	ss131341918	7	31487843	S35164409	PTS	ENSSSCG00000015040	9	44771848	44778992	-0.143644	0.0299567	22.9926	1.63e-06	3.4e-06	trans
1018	ALGA0101992	ss131568675	12	8908248	S6073367	UNC13D	ENSSSCG00000017200	12	5520558	5535309	0.177382	0.0380117	21.7763	3.06e-06	3.41e-06	trans
1064	ASGA0061594	ss131503133	14	14730418	S42528756	NCOA3	ENSSSCG00000007458	17	55850658	55874662	0.496914	0.106986	21.573	3.41e-06	3.41e-06	trans
707	ALGA0040066	ss131342596	7	33182159	S43509714	ATF6B	ENSSSCG00000001430	7	27982279	27992499	0.208251	0.0427303	23.7521	1.1e-06	3.45e-06	trans
711	ASGA0016762	ss131233236	3	134731220	S46875898	YWHAQ	ENSSSCG00000007381	17	52794090	52815811	-0.159302	0.0327036	23.7275	1.11e-06	3.46e-06	trans
1069	ALGA0090761	ss131536672	16	56305607	S23693397	ENSSSCG00000027931	ENSSSCG00000027931	16	65172500	65185014	-0.418934	0.0902562	21.5445	3.46e-06	3.46e-06	trans
1072	ASGA0087300	ss131564320	1	19746399	S18282034	CHMP4A	ENSSSCG00000001999	7	80356854	80381322	0.454428	0.0979252	21.5348	3.47e-06	3.47e-06	trans
1071	ASGA0022677	ss131245619	4	132529830	S23213416	UTP11L	ENSSSCG00000003645	6	86764292	86777598	-0.457772	0.0986338	21.5401	3.47e-06	3.47e-06	trans
1075	ALGA0040139	ss131343122	7	33946454	S43945732	SLC25A23	ENSSSCG00000013550	2	72958832	72965057	-0.730112	0.157341	21.5326	3.48e-06	3.48e-06	trans
1078	ALGA0046678	ss131382225	8	17428374	MLN01_0070_F11	COMMD3	ENSSSCG00000011082	10	58251968	58255865	0.22727	0.0489883	21.5228	3.5e-06	3.5e-06	trans
898	ALGA0096005	ss131550957	17	61320613	S35171309	ZWILCH	ENSSSCG00000004946	1	182248014	182262495	-0.226469	0.0479842	22.2752	2.36e-06	3.51e-06	trans
1027	ALGA0039868	ss131341621	7	31011932	S34501166	ENSSSCG00000020696	ENSSSCG00000020696	7	22161209	22165570	0.670194	0.143726	21.7435	3.12e-06	3.51e-06	trans
1080	ASGA0014862	ss131217606	3	62559997	MLN01_0070_F11	COMMD3	ENSSSCG00000011082	10	58251968	58255865	0.296525	0.0639274	21.5153	3.51e-06	3.51e-06	trans
1083	INRA0027601	ss478941932	7	102065903	S18357170	NCAPD2	ENSSSCG00000000693	5	66432584	66443844	-0.290669	0.0626654	21.515	3.51e-06	3.51e-06	trans
1081	ALGA0051607	ss131413948	9	15692376	S6077148	ZDHHC7	ENSSSCG00000002667	6	4215556	4232617	-0.300368	0.0647533	21.5171	3.51e-06	3.51e-06	trans
782	H3GA0033740	ss131476425	12	17879819	S46880206	EIF3E	ENSSSCG00000006033	4	31682243	31731809	0.17673	0.0368192	23.0395	1.59e-06	3.53e-06	trans
946	ALGA0092427	ss131541575	16	86643331	S35166608	HES6	ENSSSCG00000016342	15	152217835	152219640	0.391774	0.0833943	22.0697	2.63e-06	3.53e-06	trans
1086	MARC0021507	ss107906261	7	51067100	S43509685	GPSM3	ENSSSCG00000001439	7	28048460	28050665	0.700205	0.150986	21.5068	3.53e-06	3.53e-06	trans
373	DRGA0003113	ss120020585	2	91047026	S23775351	CETN3	ENSSSCG00000014151	2	100651659	100671323	-0.679048	0.122337	30.8095	2.85e-08	3.55e-06	trans
1028	ALGA0009464	ss131150927	1	285670590	S46881061	IKBKAP	ENSSSCG00000005441	1	280440242	280511374	-0.376667	0.0807908	21.7365	3.13e-06	3.55e-06	trans
920	ASGA0000746	ss131174717	1	9676758	S46877535	NISCH	ENSSSCG00000011442	13	37809488	37844066	-0.166045	0.0352543	22.1835	2.48e-06	3.58e-06	trans
1009	H3GA0003854	ss131144611	1	258641047	S23689821	TRMT1L	ENSSSCG00000021393	9	138749256	138793166	0.449767	0.0962552	21.8336	2.97e-06	3.59e-06	trans
849	ALGA0116638	ss131565605	3	91497702	S18557155	PRKD3	ENSSSCG00000008495	3	109443446	109545346	-0.170441	0.0358712	22.5764	2.02e-06	3.6e-06	trans
1094	INRA0045843	ss478943079	14	102798434	S23691134	ASPH	ENSSSCG00000025087	4	78382682	78507425	0.271157	0.0585258	21.4658	3.6e-06	3.6e-06	trans
1092	MARC0050837	ss107827191	12	27597434	S23758137	CDK5RAP3	ENSSSCG00000017524	12	24044541	24054025	0.346353	0.0747498	21.4693	3.6e-06	3.6e-06	trans
1093	ASGA0034543	ss131359124	7	82003775	LVRM1_0148_F02	NR4A2	ENSSSCG00000015871	15	70671007	70679616	-0.245699	0.0530298	21.4669	3.6e-06	3.6e-06	trans
446	INRA0050069	ss478943567	15	125958213	S18557007	PMS1	ENSSSCG00000016045	15	105424453	105513101	0.359846	0.0676946	28.257	1.06e-07	3.61e-06	trans
338	ALGA0103434	ss131086556	3	53582231	S23213027	MRPL19	ENSSSCG00000021007	3	71096620	71107445	-0.216081	0.0381455	32.0882	1.47e-08	3.66e-06	trans
1037	MARC0071101	ss107852400	3	139055473	S35167660	ADA	ENSSSCG00000021255	17	52502092	52520582	-0.306687	0.0658133	21.7152	3.16e-06	3.66e-06	trans
1105	ALGA0051452	ss131407001	9	13147616	S35168602	INPPL1	ENSSSCG00000014811	9	7555207	7570361	0.301951	0.0652381	21.4226	3.68e-06	3.68e-06	trans
958	ALGA0106012	ss131093536	17	5485691	LVRM1_0040_E12	SLC7A2	ENSSSCG00000027701	19	46325399	46371634	0.360008	0.0767011	22.0304	2.68e-06	3.69e-06	trans
1000	DRGA0012717	ss120023948	13	95254651	S18555372	RYK	ENSSSCG00000011642	13	82824175	82899671	-0.397971	0.085119	21.86	2.93e-06	3.69e-06	trans
1109	MARC0044930	ss107819766	6	3505734	S35168552	ACSF3	ENSSSCG00000023866	6	825971	843709	0.440945	0.095311	21.4034	3.72e-06	3.72e-06	trans
1113	ASGA0047134	ss131418944	10	28569308	S39980558	DDX6	ENSSSCG00000015097	9	51060166	51098787	-0.265207	0.0573262	21.4024	3.72e-06	3.72e-06	trans
1112	ALGA0046225	ss131368253	8	7572790	S50200231	MAT2B	ENSSSCG00000021229	16	65096661	65112094	0.31736	0.0685995	21.4023	3.72e-06	3.72e-06	trans
822	ALGA0092427	ss131541575	16	86643331	S39892044	ENSSSCG00000024596	ENSSSCG00000024596	8	93479433	93503333	-0.297207	0.0622972	22.7605	1.84e-06	3.74e-06	trans
888	DRGA0007123	ss120018647	7	10359516	S46879093	MAK	ENSSSCG00000001042	7	7795050	7844390	0.194891	0.0412454	22.327	2.3e-06	3.74e-06	trans
501	ASGA0014695	ss131216254	3	57006572	S20116717	IL12A	ENSSSCG00000011730	13	108066792	108074477	0.435317	0.0842402	26.7038	2.37e-07	3.75e-06	trans
539	INRA0024695	ss478941595	7	33388999	THY01_0065_F11	RUFY3	ENSSSCG00000025514	8	71421036	71477751	0.261084	0.0513525	25.8485	3.69e-07	3.75e-06	trans
1045	ALGA0086711	ss131528109	15	121684583	S46876322	BOLL	ENSSSCG00000016082	15	112634532	112667533	-0.380583	0.0817403	21.6784	3.22e-06	3.75e-06	trans
1015	ALGA0039868	ss131341621	7	31011932	S40328495	S100A9	ENSSSCG00000006588	4	105063477	105066298	0.858992	0.184047	21.7831	3.05e-06	3.76e-06	trans
1121	ASGA0098899	ss131061442	6	67028711	S50208178	POLR2I	ENSSSCG00000002925	6	40882879	40884984	-0.242734	0.0524968	21.3794	3.77e-06	3.77e-06	trans
1122	MARC0058812	ss107837389	16	25839715	S39872348	PDE4D	ENSSSCG00000016929	16	40637279	40654842	0.266577	0.057665	21.3708	3.78e-06	3.78e-06	trans
825	ALGA0032049	ss131287220	5	60919433	S26719844	SNX27	ENSSSCG00000006619	4	106665129	106748521	0.406087	0.0851633	22.737	1.86e-06	3.79e-06	trans
1016	MARC0022420	ss107908152	9	28152273	S35167265	MPND	ENSSSCG00000013507	2	74935875	74948872	-0.201737	0.0432316	21.7755	3.06e-06	3.79e-06	trans
1049	MARC0007341	ss107818872	2	141604068	MLTL1_0092_G05	SLC39A12	ENSSSCG00000011039	10	48975527	49054918	-0.346667	0.0744718	21.6692	3.24e-06	3.79e-06	trans
1129	INRA0056957	ss478944106	19	106695438	S35171046	SEPT6	ENSSSCG00000012619	19	113558632	113632317	0.174126	0.0376763	21.3596	3.81e-06	3.81e-06	trans
1128	ASGA0020495	ss131271186	4	90853771	S46878669	AP1G2	ENSSSCG00000002016	7	80862737	80866827	-0.313182	0.067767	21.3578	3.81e-06	3.81e-06	trans
1130	DIAS0001942	ss478937232	8	10545871	S35168316	PTX3	ENSSSCG00000011727	13	105440738	105446892	-0.520182	0.11257	21.3532	3.82e-06	3.82e-06	trans
1012	ALGA0040377	ss131344940	7	37288793	S36661000	ENPP1	ENSSSCG00000004193	1	35243792	35281384	0.237667	0.0508759	21.823	2.99e-06	3.83e-06	trans
1052	H3GA0003854	ss131144611	1	258641047	OVRM1_0035_D10	STRAP	ENSSSCG00000021410	5	60006522	60026279	0.676218	0.145308	21.6569	3.26e-06	3.86e-06	trans
816	ALGA0060238	ss131456102	11	1000228	S23691391	ENSSSCG00000022957	ENSSSCG00000022957	11	87072253	87132218	-0.270169	0.0565892	22.7931	1.8e-06	3.87e-06	trans
1134	ALGA0024930	ss131261971	4	48331772	OVR01_0033_D08	ROGDI	ENSSSCG00000007932	3	38665047	38671059	-0.340628	0.0737533	21.3303	3.87e-06	3.87e-06	trans
1133	MARC0017435	ss107901155	17	7170537	OVRM1_0004_H03	TCP11L1	ENSSSCG00000030326	2	30353874	30399028	-0.685957	0.148533	21.3278	3.87e-06	3.87e-06	trans
1136	ASGA0044806	ss131408059	9	139403611	S35173413	GLUL	ENSSSCG00000015545	9	135908577	135968462	0.646317	0.139967	21.3225	3.88e-06	3.88e-06	trans
1138	ALGA0107842	ss131098635	5	11640239	S46879466	BAIAP2L2	ENSSSCG00000000111	5	7187425	7199589	0.496777	0.107597	21.3169	3.89e-06	3.89e-06	trans
757	MARC0055938	ss107833727	1	267886675	S17513715	ARL1	ENSSSCG00000000870	5	86790894	86806999	0.157015	0.0325999	23.1978	1.46e-06	3.9e-06	trans
1140	DIAS0003763	ss478937946	9	36559391	S35167802	WTAP	ENSSSCG00000004050	1	9420559	9447336	-0.28815	0.0624187	21.3112	3.9e-06	3.9e-06	trans
1051	ASGA0022677	ss131245619	4	132529830	LVRM1_0076_G03	AAR2	ENSSSCG00000007315	17	44904068	44926199	-0.31016	0.0666352	21.6654	3.25e-06	3.93e-06	trans
1145	ALGA0044854	ss131326759	7	118500225	S35173375	C14orf129	ENSSSCG00000022930	7	124844706	124865657	-0.214953	0.0465758	21.2994	3.93e-06	3.93e-06	trans
688	DRGA0009660	ss120027209	9	116165296	S39887194	ENSSSCG00000026078	ENSSSCG00000026078	1	184978721	185092440	-0.555685	0.113715	23.8794	1.03e-06	3.94e-06	trans
1148	ALGA0004223	ss131173133	1	80788561	OVR01_0073_F11	KAT8	ENSSSCG00000007762	3	17499203	17510105	0.134436	0.0291392	21.285	3.96e-06	3.96e-06	trans
915	ALGA0051818	ss131385094	9	22022847	S35172444	CAPRIN1	ENSSSCG00000013305	2	29197638	29242856	-0.169662	0.0360057	22.204	2.45e-06	3.97e-06	trans
1150	ASGA0037929	ss131377466	8	15992070	S35169447	FOXK2	ENSSSCG00000017125	12	121884	176867	-0.365193	0.0791656	21.28	3.97e-06	3.97e-06	trans
562	ALGA0040377	ss131344940	7	37288793	S20116197	PRDX6	ENSSSCG00000022742	9	127491779	127505079	-0.132815	0.0263493	25.4073	4.64e-07	3.98e-06	trans
681	ALGA0039947	ss131341918	7	31487843	S46878941	ASB2	ENSSSCG00000002467	7	122012985	122043651	-0.331273	0.0677078	23.9384	9.95e-07	3.99e-06	trans
733	MARC0055938	ss107833727	1	267886675	S50175962	ARSK	ENSSSCG00000014139	2	95606107	95651949	0.165804	0.0342236	23.4714	1.27e-06	3.99e-06	trans
510	ALGA0040893	ss131348689	7	44159396	S35172893	EMP3	ENSSSCG00000023377	6	49394075	49399038	0.274632	0.0534064	26.4433	2.71e-07	4e-06	trans
1153	ALGA0085031	ss131524001	15	45022930	OVRM1_0026_G03	ENSSSCG00000010962	ENSSSCG00000010962	10	35717076	35792553	0.399493	0.0866296	21.266	4e-06	4e-06	trans
700	ALGA0119045	ss131076546	9	15055604	S35169654	JMJD6	ENSSSCG00000022373	12	4661014	4667748	0.180787	0.0370581	23.7994	1.07e-06	4.01e-06	trans
626	ASGA0082937	ss131096156	9	28086375	S35171576	MAP4K1	ENSSSCG00000002963	6	43027865	43040551	-0.24949	0.0503376	24.5653	7.18e-07	4.02e-06	trans
597	M1GA0010258	ss131350267	7	48303668	DCI01_0095_F12	SAAL1	ENSSSCG00000013371	2	44085663	44111615	-0.444668	0.0890378	24.9415	5.91e-07	4.03e-06	trans
1156	ALGA0104061	ss131088279	6	4785596	S35168552	ACSF3	ENSSSCG00000023866	6	825971	843709	-0.463635	0.100574	21.2512	4.03e-06	4.03e-06	trans
1158	ASGA0046130	ss131432783	10	8641431	S46879990	NPR1	ENSSSCG00000006572	4	104855492	104870669	-0.205938	0.0446734	21.2509	4.03e-06	4.03e-06	trans
1157	ALGA0051021	ss131398843	9	8884322	S35174012	SERGEF	ENSSSCG00000013373	2	44178023	44417161	-0.317417	0.0688591	21.2489	4.03e-06	4.03e-06	trans
942	ASGA0099368	ss131062720	18	5140334	S46880528	STARD6	ENSSSCG00000004530	1	114153149	114165686	0.31972	0.0680442	22.0779	2.62e-06	4.04e-06	trans
1065	MARC0076779	ss107860396	16	6095747	S6085378	ENSSSCG00000025867	ENSSSCG00000025867	9	150557741	150614318	0.278398	0.0599593	21.5585	3.43e-06	4.04e-06	trans
1125	ASGA0016762	ss131233236	3	134731220	S18380485	ENSSSCG00000026968	ENSSSCG00000026968	17	12966635	13018869	-0.548545	0.118685	21.3616	3.8e-06	4.04e-06	trans
1159	ALGA0039273	ss131337872	7	21405159	S35168449	GUSB	ENSSSCG00000007739	3	16924757	16939447	0.427996	0.09286	21.2433	4.05e-06	4.05e-06	trans
1124	ASGA0016762	ss131233236	3	134731220	S40045887	ZCCHC7	ENSSSCG00000005346	1	265851531	266021320	-0.44296	0.0958252	21.3683	3.79e-06	4.07e-06	trans
1107	MARC0008048	ss107836248	1	306269050	S23213292	PDGFRL	ENSSSCG00000006988	17	5737478	5792714	-0.474863	0.102632	21.4076	3.71e-06	4.09e-06	trans
979	ASGA0016762	ss131233236	3	134731220	S19549209	MSL1	ENSSSCG00000017476	12	22502531	22515240	-0.478334	0.102106	21.9464	2.8e-06	4.1e-06	trans
693	MARC0030190	ss107800593	16	51575511	OVRM1_0008_B10	CCDC93	ENSSSCG00000015714	15	26872992	26974155	-0.450195	0.0922181	23.8324	1.05e-06	4.11e-06	trans
1166	ASGA0008077	ss131159371	1	304891807	SMG01_0063_F03	NDUFAF3	ENSSSCG00000011371	13	34899945	34901091	-0.177632	0.0385673	21.2131	4.11e-06	4.11e-06	trans
1033	H3GA0042293	ss131501210	14	132674947	LVRM1_0184_H12	VSTM4	ENSSSCG00000010385	14	97445075	97533703	0.317018	0.0680078	21.7295	3.14e-06	4.13e-06	trans
1152	ASGA0022677	ss131245619	4	132529830	S18551571	PSMD12	ENSSSCG00000017273	12	14069018	14095603	-0.223494	0.0484531	21.2759	3.98e-06	4.13e-06	trans
585	MARC0061961	ss107840355	9	24295537	PBL01_0081_H02	APLP2	ENSSSCG00000015244	9	62965068	63035190	0.233461	0.0466263	25.0706	5.53e-07	4.14e-06	trans
1141	DIAS0003763	ss478937946	9	36559391	S35169364	CCT3	ENSSSCG00000006487	4	102435695	102453483	-0.390348	0.0845548	21.3122	3.9e-06	4.14e-06	trans
814	ASGA0016762	ss131233236	3	134731220	PTG01_0033_A05	GALC	ENSSSCG00000027865	7	116348931	116415759	-0.510877	0.107007	22.7934	1.8e-06	4.15e-06	trans
1039	H3GA0003854	ss131144611	1	258641047	S35173179	UBE3A	ENSSSCG00000004832	1	157783503	157881006	0.527229	0.113188	21.6971	3.19e-06	4.15e-06	trans
980	ALGA0008427	ss131144648	1	259019570	S35173075	LYPLA1	ENSSSCG00000006260	4	84154775	84172664	0.189093	0.0403659	21.9443	2.81e-06	4.18e-06	trans
1174	MARC0027573	ss107799382	14	115043532	S6065497	ENSSSCG00000026744	ENSSSCG00000026744	11	458933	515720	-0.267102	0.0580435	21.176	4.19e-06	4.19e-06	trans
818	ALGA0040066	ss131342596	7	33182159	S19541084	PRMT1	ENSSSCG00000003189	6	50447958	50459249	0.169646	0.0355495	22.7731	1.82e-06	4.2e-06	trans
859	ASGA0016762	ss131233236	3	134731220	S46880134	COPA	ENSSSCG00000006386	4	98033372	98083241	-0.293403	0.0618397	22.5109	2.09e-06	4.2e-06	trans
771	H3GA0009298	ss131212696	3	37459784	S46880152	ODF2L	ENSSSCG00000006936	4	142246490	142276543	-0.268186	0.055808	23.0929	1.54e-06	4.21e-06	trans
1177	MARC0022281	ss107907503	6	92436663	S35165235	TGIF1	ENSSSCG00000024174	6	96252981	96260578	0.381384	0.0828947	21.1675	4.21e-06	4.21e-06	trans
789	H3GA0003854	ss131144611	1	258641047	S35168266	NSRP1	ENSSSCG00000017795	12	48228532	48287386	0.422548	0.0881095	22.9989	1.62e-06	4.22e-06	trans
1179	ALGA0032050	ss131287227	5	60936295	ADR01_0066_D11	RNASEH2A	ENSSSCG00000013737	2	66515789	66522568	-0.182723	0.0397196	21.163	4.22e-06	4.22e-06	trans
1183	ALGA0080256	ss131497260	14	107582928	S46876942	IFIT1	ENSSSCG00000010453	14	110223576	110235651	-0.787936	0.171297	21.1584	4.23e-06	4.23e-06	trans
1181	DRGA0016990	ss120015903	18	37666773	S46881066	RAD23A	ENSSSCG00000005436	1	278901473	278948163	-0.148992	0.0323915	21.1575	4.23e-06	4.23e-06	trans
1186	DIAS0000190	ss478936157	19	41481239	AMP01_0002_G10	UPRT	ENSSSCG00000012425	19	68687968	68709137	-0.126801	0.0275741	21.1467	4.25e-06	4.25e-06	trans
1187	ALGA0117684	ss131126110	6	131254700	S48853673	KIAA1715	ENSSSCG00000024465	15	91273473	91288163	-0.145461	0.0316351	21.1425	4.26e-06	4.26e-06	trans
1189	H3GA0014178	ss131241209	4	120910957	ITT01_0019_G03	GSTM1	NA	13	161087669	161088592	-0.453163	0.0985715	21.1352	4.28e-06	4.28e-06	trans
1188	MARC0017374	ss107901038	1	289422470	S50206903	MRAS	ENSSSCG00000027443	13	86781114	86826946	0.197588	0.0429795	21.1348	4.28e-06	4.28e-06	trans
272	ALGA0122920	ss131057482	2	52143852	OVRM1_0130_H09	SAFB	ENSSSCG00000013522	2	73822610	73904874	0.474742	0.0800208	35.1973	2.98e-09	4.3e-06	trans
1108	ASGA0007309	ss131153580	1	292593793	S35167069	CIDEC	ENSSSCG00000011557	13	73216901	73223512	0.422334	0.0912718	21.4111	3.71e-06	4.3e-06	trans
1194	ALGA0039950	ss131341943	7	31500144	LVR01_0009_A03	CHTOP	ENSSSCG00000022107	4	104889209	104898793	-0.269324	0.058595	21.1265	4.3e-06	4.3e-06	trans
1192	ASGA0090006	ss131037813	3	135651474	S52535174	FBXO9	ENSSSCG00000002629	7	134465992	134490738	0.144871	0.0315186	21.1265	4.3e-06	4.3e-06	trans
714	DRGA0007165	ss478938633	7	15057420	S35173026	RANBP1	ENSSSCG00000010137	14	55131300	55137465	0.139982	0.0287575	23.6941	1.13e-06	4.33e-06	trans
969	ASGA0011472	ss131199767	2	122561244	S31131302	MAN2A1	ENSSSCG00000014195	2	119133755	119310270	0.471976	0.100695	21.9699	2.77e-06	4.34e-06	trans
1100	ASGA0016762	ss131233236	3	134731220	S35167190	CDC37L1	ENSSSCG00000005219	1	243098771	243123549	-0.552066	0.119243	21.4345	3.66e-06	4.34e-06	trans
1106	ALGA0060708	ss131455940	11	9416753	S18547184	CARHSP1	ENSSSCG00000026710	3	34775137	34780863	-0.363196	0.0784645	21.4258	3.68e-06	4.35e-06	trans
634	MARC0046575	ss107820966	9	27497398	OVRM1_0196_B06	TRAPPC4	ENSSSCG00000015104	9	51277344	51281440	-0.259674	0.0525387	24.4286	7.71e-07	4.37e-06	trans
1104	ALGA0025434	ss131265897	4	69078964	S38480734	ENSSSCG00000000793	ENSSSCG00000000793	5	76314101	76434682	0.285596	0.0617012	21.4248	3.68e-06	4.37e-06	trans
1201	M1GA0024413	ss131096567	3	139130833	S16763939	TAF1B	ENSSSCG00000008637	3	134954674	135003458	-0.60979	0.132763	21.0964	4.37e-06	4.37e-06	trans
1205	ALGA0119371	ss131569463	15	150369297	S40596706	SKIV2L	ENSSSCG00000001424	7	27754580	27765187	-0.139706	0.0304201	21.0917	4.38e-06	4.38e-06	trans
797	ALGA0042559	ss131358457	7	78538720	OVR01_0073_C01	ARG2	ENSSSCG00000002294	7	97650735	97693055	-0.470104	0.0981843	22.9247	1.68e-06	4.39e-06	trans
1014	DRGA0014250	ss478938824	14	97622064	S26730188	PAFAH1B1	ENSSSCG00000017836	12	50415347	50501646	0.185534	0.0397412	21.7955	3.03e-06	4.39e-06	trans
1200	ASGA0016762	ss131233236	3	134731220	S35172482	EIF3D	ENSSSCG00000000141	5	8895466	8911620	-0.288315	0.0627652	21.1007	4.36e-06	4.41e-06	trans
1207	ALGA0094846	ss131547371	17	41888162	S21553813	ENSSSCG00000010553	ENSSSCG00000010553	14	120957797	120959332	0.276658	0.0602606	21.0775	4.41e-06	4.41e-06	trans
871	M1GA0007787	ss131284901	5	37385979	S27604338	KDM5A	ENSSSCG00000027540	5	70053612	70069657	-0.400485	0.0845569	22.4324	2.18e-06	4.42e-06	trans
1208	ALGA0123831	ss131070481	6	57849875	S35171675	SRSF7	ENSSSCG00000008484	3	107748915	107754802	-0.453701	0.0988445	21.0686	4.43e-06	4.43e-06	trans
1209	MARC0058766	ss107837325	7	34803564	S35164987	NCF4	ENSSSCG00000000137	5	8474345	8497583	0.360208	0.0784793	21.0667	4.44e-06	4.44e-06	trans
1211	ALGA0008427	ss131144648	1	259019570	S35167312	SUCLG2	ENSSSCG00000011501	13	53672062	54030642	0.43311	0.0943711	21.0629	4.44e-06	4.44e-06	trans
1213	ASGA0094785	ss131050255	10	67676964	S35168514	LARP4B	ENSSSCG00000011162	10	75648868	75711038	0.206188	0.0449299	21.06	4.45e-06	4.45e-06	trans
836	H3GA0026810	ss131386165	9	27558776	S18551481	FUT4	ENSSSCG00000014958	9	30434244	30436404	0.242194	0.0508773	22.6609	1.93e-06	4.46e-06	trans
989	ALGA0108082	ss131099305	18	57514258	S46876561	MORC2	ENSSSCG00000010016	14	50866775	50909688	-0.180049	0.0384656	21.9097	2.86e-06	4.46e-06	trans
1217	ALGA0095518	ss131549322	17	53996435	S46879893	ACP6	ENSSSCG00000006697	4	109763760	109781621	0.142906	0.0311458	21.0526	4.47e-06	4.47e-06	trans
1216	H3GA0028739	ss131411773	9	149580715	PBL01_0079_F05	PPEF1	ENSSSCG00000030274	19	16320746	16459831	-0.580348	0.126483	21.0529	4.47e-06	4.47e-06	trans
1119	ALGA0039947	ss131341918	7	31487843	S35167909	RMND5A	ENSSSCG00000008216	3	60805043	60844483	-0.1997	0.0431863	21.3827	3.76e-06	4.51e-06	trans
1221	ASGA0016339	ss131230161	3	125339052	S19544222	ENSSSCG00000008550	ENSSSCG00000008550	3	118921990	118929221	0.192356	0.0419425	21.033	4.51e-06	4.51e-06	trans
1024	ALGA0039770	ss131341184	7	29226357	S46876973	C10orf10	ENSSSCG00000022256	14	99354180	99354806	0.414898	0.0889484	21.7574	3.09e-06	4.52e-06	trans
1223	ALGA0108607	ss131565523	3	22584466	S46877555	COL7A1	ENSSSCG00000011355	13	34507197	34539117	0.240913	0.0525323	21.0313	4.52e-06	4.52e-06	trans
1222	ALGA0048697	ss131374155	8	99611098	S35164532	ENSSSCG00000029042	ENSSSCG00000029042	15	84798248	84823208	0.414498	0.0903867	21.0298	4.52e-06	4.52e-06	trans
1224	DRGA0007969	ss120019065	7	92660337	S35169976	DHRS4	ENSSSCG00000002013	7	80512359	80525770	0.34592	0.0754388	21.0263	4.53e-06	4.53e-06	trans
1225	ASGA0016762	ss131233236	3	134731220	S46878664	SLC22A17	ENSSSCG00000002025	7	80999611	81006075	-0.38693	0.0843781	21.0284	4.53e-06	4.53e-06	trans
1226	ASGA0080432	ss131558919	18	59520434	S35172656	ASF1A	ENSSSCG00000004247	1	48348376	48365616	0.283353	0.0618067	21.0176	4.55e-06	4.55e-06	trans
768	H3GA0026751	ss131385017	9	21456861	S23692648	SMEK2	ENSSSCG00000008398	3	90543636	90592370	0.151946	0.0315887	23.1374	1.51e-06	4.57e-06	trans
1030	ASGA0016762	ss131233236	3	134731220	PTG01_0077_F11	TMEM86A	ENSSSCG00000013360	2	43554939	43560125	-0.62742	0.134583	21.7339	3.13e-06	4.58e-06	trans
1230	ALGA0123831	ss131070481	6	57849875	S46879958	S100A10	ENSSSCG00000006612	4	106272296	106283881	-0.291948	0.0637114	20.998	4.6e-06	4.6e-06	trans
1054	ASGA0028790	ss131305840	6	81833437	S35165298	EXTL1	ENSSSCG00000029558	6	77097065	77111217	-0.527757	0.113424	21.65	3.27e-06	4.63e-06	trans
1233	ALGA0107605	ss131097993	3	113625636	S40332644	PRORSD1P	ENSSSCG00000029514	3	90727207	90731529	-0.211421	0.046152	20.9853	4.63e-06	4.63e-06	trans
1235	ASGA0016762	ss131233236	3	134731220	S19548196	RB1	ENSSSCG00000009401	11	19648338	19770798	-0.410634	0.0896491	20.9806	4.64e-06	4.64e-06	trans
1236	ALGA0047086	ss131365125	8	28679184	PTG01_0002_F11	P4HA1	ENSSSCG00000010292	14	81892549	82002822	0.198699	0.0433836	20.9769	4.65e-06	4.65e-06	trans
1239	ASGA0062794	ss131511625	14	40264909	S31101076	FBXO38	ENSSSCG00000014427	2	156358304	156405576	0.509474	0.111265	20.9666	4.67e-06	4.67e-06	trans
971	ALGA0048351	ss131372333	8	84465401	S35173429	ARFIP1	ENSSSCG00000009010	8	80737174	80791597	0.202638	0.043242	21.96	2.78e-06	4.68e-06	trans
1241	ASGA0083953	ss131109960	12	13444374	S34527926	C6orf162	ENSSSCG00000004300	1	62447069	62456156	-0.259909	0.0567639	20.9652	4.68e-06	4.68e-06	trans
683	MARC0046575	ss107820966	9	27497398	S46878299	POLG	ENSSSCG00000001838	7	59865168	59881372	-0.247154	0.0505278	23.9263	1e-06	4.69e-06	trans
1063	ASGA0030033	ss131315147	6	146304375	S35167960	RHOQ	ENSSSCG00000022804	1	216775633	216799044	-0.267991	0.0577029	21.5698	3.41e-06	4.69e-06	trans
604	ALGA0020630	ss131225963	3	112743377	BKFL1_0049_H03	VIT	ENSSSCG00000008501	3	109958565	110020036	-0.255641	0.0513423	24.792	6.39e-07	4.73e-06	trans
1245	ASGA0025518	ss131286085	5	51081416	S43509639	DDR1	ENSSSCG00000001382	7	27096033	27113809	-0.359285	0.0785145	20.9401	4.74e-06	4.74e-06	trans
919	ALGA0008427	ss131144648	1	259019570	PBL01_0078_A08	SNAPIN	ENSSSCG00000027049	4	104877536	104882665	0.276445	0.0586907	22.186	2.47e-06	4.75e-06	trans
894	ALGA0062775	ss131446581	11	67199186	S35166750	ALAS1	ENSSSCG00000011437	13	37657827	37667061	-0.253773	0.053747	22.2936	2.34e-06	4.76e-06	trans
1163	ASGA0092142	ss131567154	8	92443726	S35166324	G3BP1	ENSSSCG00000022940	8	75410919	75440388	0.220571	0.0478758	21.2257	4.08e-06	4.77e-06	trans
1249	MARC0036235	ss107809670	4	51556918	S35173453	RBX1	ENSSSCG00000031050	19	101470114	101470442	-0.246485	0.0538785	20.9292	4.77e-06	4.77e-06	trans
811	ASGA0034820	ss131361337	7	94727621	S46878511	C15orf29	ENSSSCG00000002245	7	86329718	86341955	-0.241628	0.0505978	22.805	1.79e-06	4.78e-06	trans
765	ALGA0107834	ss131098611	3	139812530	MLN01_0091_E04	PLD2	ENSSSCG00000017912	12	54192741	54203471	0.28313	0.0588491	23.1469	1.5e-06	4.79e-06	trans
1089	ALGA0080416	ss131497730	14	109827501	S35172575	PAIP1	ENSSSCG00000016874	16	29584628	29658098	0.209145	0.0451045	21.5008	3.54e-06	4.79e-06	trans
1084	ASGA0016762	ss131233236	3	134731220	S23692774	RND3	ENSSSCG00000028384	15	1003620	1010816	-0.475451	0.102517	21.5088	3.52e-06	4.8e-06	trans
553	H3GA0043840	ss131521760	15	19211189	LNG01_0080_B05	MARCO	ENSSSCG00000015716	15	28139546	28177787	-0.288906	0.057159	25.5473	4.32e-07	4.81e-06	trans
1090	INRA0023771	ss478941570	7	15598295	S19547691	ENSSSCG00000008982	ENSSSCG00000008982	8	76177908	76182538	-0.226938	0.0489454	21.4977	3.54e-06	4.81e-06	trans
1252	ASGA0082658	ss131092453	12	49131683	S29977379	NOX4	ENSSSCG00000014927	9	25236706	25427981	-0.548649	0.119983	20.9097	4.81e-06	4.81e-06	trans
1253	ALGA0060836	ss131456629	11	11633926	S46877883	MTUS2	ENSSSCG00000009323	11	6139104	6174042	-0.307141	0.0671747	20.9057	4.82e-06	4.82e-06	trans
1085	ALGA0051499	ss131409859	9	13926833	S31133804	EPHA2	ENSSSCG00000003471	6	69567127	69595069	-0.47909	0.103295	21.5118	3.52e-06	4.83e-06	trans
1254	MARC0027365	ss107797941	7	1150480	S46879618	KLHDC9	ENSSSCG00000006367	4	97200017	97200673	0.383892	0.0839666	20.9028	4.83e-06	4.83e-06	trans
1165	ALGA0026821	ss131274889	4	101308188	S35166933	BCKDK	ENSSSCG00000007763	3	17491365	17496691	0.365905	0.0794342	21.2188	4.1e-06	4.85e-06	trans
1077	MARC0036235	ss107809670	4	51556918	S46877962	RPS10	ENSSSCG00000001528	7	35109882	35117436	-0.321521	0.0693055	21.522	3.5e-06	4.87e-06	trans
1256	ALGA0080416	ss131497730	14	109827501	S46881067	ZNF462	ENSSSCG00000026467	1	278643318	278648916	0.268196	0.0586811	20.8886	4.87e-06	4.87e-06	trans
1095	ASGA0013728	ss131231112	3	19615809	S17500017	C18orf25	ENSSSCG00000004500	1	106025621	106074150	-0.242573	0.0523707	21.454	3.62e-06	4.88e-06	trans
1257	ALGA0034817	ss131315471	6	20753073	S18553851	KIFC3	ENSSSCG00000002812	6	17719919	17751388	0.336602	0.0736546	20.885	4.88e-06	4.88e-06	trans
1259	MARC0020514	ss107904585	2	153879927	S18547288	DIAPH1	ENSSSCG00000014387	2	149363258	149473748	0.329685	0.0721486	20.8806	4.89e-06	4.89e-06	trans
1260	MARC0026738	ss107911511	12	34916433	S50013347	SGCA	ENSSSCG00000017583	12	26395260	26407113	-0.283252	0.061987	20.8806	4.89e-06	4.89e-06	trans
861	ALGA0035084	ss131318936	6	29509178	S39887194	ENSSSCG00000026078	ENSSSCG00000026078	1	184978721	185092440	-0.511568	0.10786	22.4952	2.11e-06	4.91e-06	trans
420	ASGA0104198	ss131028928	3	46241957	S40384854	LONRF2	ENSSSCG00000022565	3	56615571	56622851	0.285949	0.0531779	28.9146	7.56e-08	4.92e-06	trans
1044	ASGA0016762	ss131233236	3	134731220	S46877103	EIF3A	ENSSSCG00000010679	14	140498360	140537959	-0.31096	0.0667792	21.6834	3.22e-06	4.92e-06	trans
1076	CASI0004067	ss478935024	1	137508841	S40230867	MMRN1	ENSSSCG00000009202	8	138500946	138560767	-0.402491	0.0867521	21.5255	3.49e-06	4.92e-06	trans
1243	H3GA0003854	ss131144611	1	258641047	S6091781	CAST	ENSSSCG00000014170	2	106934106	107128389	0.242948	0.0530794	20.9496	4.72e-06	4.93e-06	trans
1267	INRA0049858	ss478943498	15	100377373	S45454082	LRRC2	ENSSSCG00000026945	13	32727323	32749038	-0.6064	0.132776	20.8584	4.95e-06	4.95e-06	trans
1269	ASGA0022677	ss131245619	4	132529830	S35168057	CACYBP	ENSSSCG00000015504	9	128737810	128751841	-0.446023	0.0976754	20.8519	4.96e-06	4.96e-06	trans
1270	H3GA0016102	ss131282317	5	25050929	S18553231	MAF	ENSSSCG00000030898	17	48698399	48701183	-0.499914	0.109475	20.8525	4.96e-06	4.96e-06	trans
1271	MARC0055938	ss107833727	1	267886675	S33333598	TYW3	ENSSSCG00000003779	6	128286279	128301919	0.275697	0.060378	20.8501	4.97e-06	4.97e-06	trans
617	MARC0050171	ss107825249	7	32215714	S35172350	SMYD2	ENSSSCG00000015583	9	142158968	142212600	-0.181957	0.0366507	24.6475	6.88e-07	4.99e-06	trans
665	M1GA0009677	ss131337736	7	21031127	S26713973	SPP1	ENSSSCG00000009216	8	140307938	140315415	0.294105	0.0599559	24.0625	9.33e-07	4.99e-06	trans
1275	ALGA0080416	ss131497730	14	109827501	S46880035	SSR2	ENSSSCG00000006501	4	102753769	102764968	0.236179	0.0517328	20.8426	4.99e-06	4.99e-06	trans
1019	ALGA0038953	ss131336246	7	16826624	S23769523	ENSSSCG00000003792	ENSSSCG00000003792	6	132240462	132288460	0.206192	0.0441892	21.7726	3.07e-06	5e-06	trans
1276	ALGA0106923	ss131096080	2	141654819	AMP01_0089_A10	FAM111B	ENSSSCG00000013147	2	11881575	11892422	-0.358835	0.0786125	20.8357	5e-06	5e-06	trans
1277	MARC0066409	ss107846182	16	2351923	S46876883	KIAA1383	ENSSSCG00000010167	14	62092196	62094889	-0.575724	0.126137	20.8326	5.01e-06	5.01e-06	trans
1191	H3GA0010298	ss131225891	3	112380399	S35165959	TNFAIP8	ENSSSCG00000014227	2	128722081	128722647	0.270507	0.0588474	21.1301	4.29e-06	5.02e-06	trans
295	MARC0000829	ss107858342	2	93972660	S18553222	CATSPERB	ENSSSCG00000026233	2	100736494	100767354	0.453155	0.0779573	33.7894	6.14e-09	5.03e-06	trans
1204	ALGA0008475	ss131144947	1	262295090	S46880727	SERPINB5	ENSSSCG00000004894	1	175646720	175666858	0.260067	0.0566277	21.0917	4.38e-06	5.04e-06	trans
591	H3GA0013201	ss131270734	4	87430437	S46879665	CREG1	ENSSSCG00000006308	4	91134122	91146232	-0.401817	0.0803675	24.9974	5.74e-07	5.06e-06	trans
1284	ASGA0009532	ss131182207	2	21834717	S46880496	NARG2	ENSSSCG00000004577	1	123254928	123339939	0.294395	0.0645254	20.8161	5.06e-06	5.06e-06	trans
401	MARC0033464	ss107806758	7	35177641	S46877905	GLO1	ENSSSCG00000027778	7	39241001	39271606	-0.225393	0.0413884	29.6569	5.16e-08	5.07e-06	trans
447	H3GA0021204	ss131348181	7	42519833	S46881117	ENSSSCG00000005776	ENSSSCG00000005776	1	310088015	310099565	-0.201241	0.0378835	28.2186	1.08e-07	5.07e-06	trans
1218	DRGA0000221	ss120021052	1	23610125	S35170311	TCEANC2	ENSSSCG00000021216	6	145933529	145975394	-0.593733	0.129419	21.0469	4.48e-06	5.08e-06	trans
1289	ASGA0022677	ss131245619	4	132529830	S23766713	CPNE3	ENSSSCG00000006135	4	55192067	55251263	-0.367723	0.0806187	20.8051	5.08e-06	5.08e-06	trans
975	ASGA0016762	ss131233236	3	134731220	S46876972	ZNF22	ENSSSCG00000023223	14	99328208	99328885	-0.327596	0.0699145	21.9555	2.79e-06	5.09e-06	trans
1295	INRA0013882	ss478940816	4	43686734	S35168584	P2RX4	ENSSSCG00000009816	14	33232345	33251978	-0.467964	0.102618	20.7959	5.11e-06	5.11e-06	trans
1294	ASGA0008077	ss131159371	1	304891807	S46878661	SLC7A8	ENSSSCG00000002032	7	81241895	81260081	-0.279008	0.0611806	20.7973	5.11e-06	5.11e-06	trans
1296	ASGA0090211	ss131038315	10	65492539	MLTL1_0092_G05	SLC39A12	ENSSSCG00000011039	10	48975527	49054918	0.59883	0.131333	20.7903	5.12e-06	5.12e-06	trans
1298	H3GA0004899	ss131156237	1	300929374	S35166841	SLC9A3R1	ENSSSCG00000017232	12	6455089	6472594	0.314906	0.0690744	20.7839	5.14e-06	5.14e-06	trans
1297	MARC0075959	ss107857854	1	279972181	ADR01_0065_B03	TOB1	ENSSSCG00000017559	12	27206825	27207659	0.375007	0.082256	20.7847	5.14e-06	5.14e-06	trans
1299	ASGA0098598	ss131060703	5	98025228	S18554158	ENSSSCG00000023972	ENSSSCG00000023972	5	86272186	86308016	-0.28075	0.0615894	20.7791	5.15e-06	5.15e-06	trans
999	DRGA0017069	ss478938922	18	56141447	TCH01_0047_B02	NR2F6	ENSSSCG00000013873	2	60095329	60107405	0.144742	0.0309537	21.8655	2.92e-06	5.16e-06	trans
1040	ALGA0092915	ss131550722	17	6267307	S46879303	ATP5B	ENSSSCG00000000405	5	23659084	23666696	-0.128137	0.0275075	21.6993	3.19e-06	5.16e-06	trans
1300	ALGA0039634	ss131340297	7	27329622	AMP01_0022_H02	FAM91A1	ENSSSCG00000024424	4	16359635	16400990	-0.375459	0.0823727	20.7758	5.16e-06	5.16e-06	trans
1301	DRGA0017701	ss478939275	6	150848334	BKFL1_0052_C10	F2RL2	ENSSSCG00000014089	2	87181041	87191025	0.224912	0.0493464	20.7738	5.17e-06	5.17e-06	trans
1308	ALGA0080416	ss131497730	14	109827501	S35167988	TTLL1	ENSSSCG00000000035	5	3216151	3250371	0.247956	0.0544255	20.7561	5.22e-06	5.22e-06	trans
1309	H3GA0056202	ss131065862	3	6558448	S20116719	DNASE1	ENSSSCG00000007953	3	39862785	39865618	0.153736	0.0337493	20.7503	5.23e-06	5.23e-06	trans
1146	H3GA0038726	ss131518820	14	9010230	S46880576	IVD	ENSSSCG00000004774	1	145978732	145995732	-0.322879	0.0699717	21.2929	3.94e-06	5.24e-06	trans
1155	ASGA0053379	ss131475181	12	14874907	S23213292	PDGFRL	ENSSSCG00000006988	17	5737478	5792714	-0.358846	0.0778233	21.2616	4.01e-06	5.24e-06	trans
1315	ALGA0087535	ss131530084	15	139070668	S23213093	CRIPT	ENSSSCG00000008440	3	100009942	100014286	0.339624	0.0745671	20.7445	5.25e-06	5.25e-06	trans
1316	M1GA0023718	ss131561806	19	46229089	S39803619	ENSSSCG00000011258	ENSSSCG00000011258	13	25464006	25489387	0.227935	0.0500443	20.745	5.25e-06	5.25e-06	trans
649	ALGA0040066	ss131342596	7	33182159	S23759802	ENSSSCG00000012823	ENSSSCG00000012823	19	143254269	143264309	0.220494	0.0447408	24.2877	8.3e-07	5.26e-06	trans
815	ALGA0040066	ss131342596	7	33182159	S35167437	LYZ	ENSSSCG00000000492	5	36179190	36185575	0.477153	0.0999319	22.7985	1.8e-06	5.26e-06	trans
572	ALGA0040803	ss131347892	7	42024915	S35166376	DHRS3	ENSSSCG00000003439	6	66685215	66695554	-0.345895	0.0687722	25.2966	4.92e-07	5.27e-06	trans
1318	DRGA0001924	ss478938478	1	231121165	S23213294	TMEM38B	ENSSSCG00000005429	1	276767826	276818432	0.339985	0.0746616	20.736	5.27e-06	5.27e-06	trans
232	SIRI0001434	ss478944931	2	82950561	S16762031	ENSSSCG00000025176	ENSSSCG00000025176	2	61948629	61963162	0.293139	0.0470566	38.8066	4.68e-10	5.28e-06	trans
1143	ALGA0059640	ss131428551	10	64907590	S32812525	AKR1C4	NA	10	72058838	72068586	0.181819	0.0393904	21.3058	3.92e-06	5.29e-06	trans
1173	ALGA0027429	ss131278248	4	111704155	S35164729	CRABP2	ENSSSCG00000006472	4	101959961	101966042	-0.731878	0.158998	21.1881	4.16e-06	5.3e-06	trans
1319	MARC0054089	ss107830128	3	137768076	SPL01_0051_G02	NABP1	ENSSSCG00000016062	15	107658457	107666685	0.27249	0.0598523	20.7271	5.3e-06	5.3e-06	trans
349	ASGA0063587	ss131514684	14	60578460	ITT01_0094_E01	SUDS3	ENSSSCG00000009849	14	36413480	36447476	0.234926	0.0417188	31.71	1.79e-08	5.31e-06	trans
1320	ALGA0064592	ss131470543	12	7826113	S17526127	ETS1	ENSSSCG00000015235	9	61508892	61540092	-0.29768	0.0653949	20.721	5.31e-06	5.31e-06	trans
1321	H3GA0046969	ss131538557	16	73280603	S18553593	HSPB3	ENSSSCG00000016896	16	35788147	35788802	0.380065	0.0834896	20.7229	5.31e-06	5.31e-06	trans
522	H3GA0055431	ss131047279	6	84309652	S17518487	ENSSSCG00000003527	ENSSSCG00000003527	6	74751030	74880164	-0.212348	0.0414498	26.2454	3.01e-07	5.33e-06	trans
1199	ALGA0040956	ss131349344	7	46406018	S35164402	PLXNC1	ENSSSCG00000000907	5	93325752	93459904	0.356312	0.0775541	21.1082	4.34e-06	5.34e-06	trans
1322	ASGA0094183	ss131048534	10	18920105	PBL01_0100_B01	FYN	ENSSSCG00000004421	1	87145368	87423979	0.251053	0.0551634	20.7123	5.34e-06	5.34e-06	trans
1326	MARC0073872	ss107854164	14	44955016	S35171399	CXCL12	ENSSSCG00000010414	14	99990230	100017315	0.939985	0.206585	20.7035	5.36e-06	5.36e-06	trans
1328	ALGA0051758	ss131384686	9	20606545	S35173863	KAT7	ENSSSCG00000017553	12	25975257	26009289	-0.641219	0.140918	20.7051	5.36e-06	5.36e-06	trans
1327	ASGA0027882	ss131317858	6	23697334	S34499289	OBSL1	ENSSSCG00000028052	15	134512277	134533002	-0.370577	0.0814429	20.7038	5.36e-06	5.36e-06	trans
1329	DRGA0017701	ss478939275	6	150848334	S34514759	ENSSSCG00000016732	ENSSSCG00000016732	18	55197782	55209243	0.216829	0.0476579	20.6998	5.37e-06	5.37e-06	trans
1196	DIAS0003763	ss478937946	9	36559391	S23213134	RAB18	ENSSSCG00000028655	10	53834908	53870412	-0.236939	0.0515674	21.1117	4.33e-06	5.38e-06	trans
1332	ASGA0058169	ss131491420	13	82550213	S20116708	ITGB3	ENSSSCG00000017306	12	16717754	16775469	0.402986	0.0885827	20.6958	5.38e-06	5.38e-06	trans
1331	ASGA0084070	ss131111346	15	151644673	S19545334	OLFML1	ENSSSCG00000030012	9	2617574	2642633	0.302208	0.0664276	20.6974	5.38e-06	5.38e-06	trans
1330	MARC0070940	ss107851946	6	126692828	S46878844	SIPA1L1	ENSSSCG00000002332	7	101270247	101416122	-0.269092	0.0591469	20.6984	5.38e-06	5.38e-06	trans
1248	ASGA0016762	ss131233236	3	134731220	S18546630	UCHL3	ENSSSCG00000009466	11	52411442	52477133	-0.43722	0.0955664	20.931	4.76e-06	5.39e-06	trans
1333	H3GA0000794	ss131181420	1	13860547	S27602998	USP24	ENSSSCG00000029633	6	145323643	145450640	0.362782	0.0797467	20.6951	5.39e-06	5.39e-06	trans
1059	ASGA0016762	ss131233236	3	134731220	S26727199	FAM40B	ENSSSCG00000016567	18	20279718	20326503	-0.393758	0.0847229	21.6001	3.36e-06	5.4e-06	trans
1334	H3GA0003854	ss131144611	1	258641047	S17516362	PTPLAD1	ENSSSCG00000004935	1	181100250	181141948	0.229273	0.0504032	20.6913	5.4e-06	5.4e-06	trans
1335	ALGA0028467	ss131243343	4	125874120	S19545587	TRIO	ENSSSCG00000016781	16	4222391	4259625	-0.392642	0.0863184	20.6912	5.4e-06	5.4e-06	trans
1097	ASGA0031847	ss131338806	7	23229208	S19547297	TCP11L1	ENSSSCG00000030326	2	30353874	30399028	-0.268567	0.05799	21.4486	3.63e-06	5.41e-06	trans
868	H3GA0009177	ss131236968	3	30652294	S46880178	CCDC18	ENSSSCG00000006897	4	135595935	135692379	0.277943	0.058667	22.4452	2.16e-06	5.43e-06	trans
995	ALGA0115587	ss131120039	6	18099564	S40551411	CMPK1	ENSSSCG00000003885	6	151712184	151748395	-0.20876	0.0446301	21.8796	2.9e-06	5.43e-06	trans
1144	ASGA0054033	ss131459913	12	32777362	S35170716	MTOR	ENSSSCG00000003413	6	65191722	65317849	0.229828	0.049794	21.3035	3.92e-06	5.43e-06	trans
1344	ALGA0100690	ss131568090	10	50480488	S40147888	ENSSSCG00000001000	ENSSSCG00000001000	7	2506301	2523592	0.225809	0.0496679	20.6695	5.46e-06	5.46e-06	trans
1342	ASGA0016762	ss131233236	3	134731220	S46877144	TCF7L2	ENSSSCG00000010638	14	134586336	134788242	-0.308933	0.06795	20.6704	5.46e-06	5.46e-06	trans
1343	ASGA0017502	ss131259372	4	5006687	S31116754	USP46	ENSSSCG00000028733	8	41642080	41677119	-0.496838	0.109281	20.6702	5.46e-06	5.46e-06	trans
947	MARC0017359	ss107900941	17	42658559	S16770328	ENSSSCG00000023662	ENSSSCG00000023662	14	80771966	80779612	0.20716	0.0441016	22.065	2.64e-06	5.49e-06	trans
1345	MARC0025058	ss107908299	1	306869183	S35166751	PAIP2	ENSSSCG00000026606	2	147068043	147090813	-0.223307	0.0491321	20.6574	5.49e-06	5.49e-06	trans
1346	ASGA0016762	ss131233236	3	134731220	AMP01_0077_A05	PLXNB1	ENSSSCG00000016661	18	41967526	42068931	-0.341073	0.0750401	20.6589	5.49e-06	5.49e-06	trans
1347	ASGA0016762	ss131233236	3	134731220	S35173287	SFT2D1	ENSSSCG00000004020	1	3716401	3734041	-0.502908	0.110652	20.6566	5.49e-06	5.49e-06	trans
769	MARC0000362	ss107879645	13	131889566	S50160019	DTNA	ENSSSCG00000028047	6	110739417	110858569	-0.308641	0.0641968	23.1143	1.53e-06	5.51e-06	trans
1349	MARC0031471	ss107803768	10	5070137	S29457867	ENSSSCG00000025245	ENSSSCG00000025245	3	17362501	17367305	-0.210033	0.0462243	20.6458	5.53e-06	5.53e-06	trans
1350	M1GA0003908	ss131215218	3	9481293	S46888472	SLC30A4	ENSSSCG00000004668	1	140770604	140793361	0.199218	0.0438466	20.6436	5.53e-06	5.53e-06	trans
864	MARC0087327	ss107870482	6	113136660	S35171011	SERINC2	ENSSSCG00000023585	6	81673688	81680174	-0.402025	0.0848227	22.4637	2.14e-06	5.56e-06	trans
813	MARC0061961	ss107840355	9	24295537	S31122434	CDC37L1	ENSSSCG00000005219	1	243098771	243123549	0.255036	0.0534159	22.7961	1.8e-06	5.57e-06	trans
1357	DRGA0007130	ss478938631	7	10618085	S34515430	MED16	ENSSSCG00000013416	2	77492322	77506677	-0.347986	0.076618	20.6282	5.58e-06	5.58e-06	trans
1361	DIAS0001625	ss478937145	11	87274981	OVRM1_0098_A11	CDH11	ENSSSCG00000002795	6	23708329	23815130	-0.276257	0.0608322	20.6234	5.59e-06	5.59e-06	trans
1360	H3GA0027079	ss131390420	9	46701876	S46876180	MCPH1	ENSSSCG00000015754	15	42711481	42747654	-0.294866	0.064932	20.6221	5.59e-06	5.59e-06	trans
1164	ALGA0039144	ss131337129	7	20072507	DCI01_0103_F05	CCNG2	ENSSSCG00000008988	8	76989130	76999343	0.323939	0.0703221	21.2199	4.09e-06	5.6e-06	trans
1074	ALGA0116915	ss131123938	10	32216513	ADR01_0027_E11	TAF1A	ENSSSCG00000010833	10	13450026	13471505	0.357319	0.0770087	21.5294	3.48e-06	5.61e-06	trans
348	SIRI0001434	ss478944931	2	82950561	S22276869	RPS28	ENSSSCG00000013597	2	71320356	71321505	-0.212389	0.0377034	31.7324	1.77e-08	5.62e-06	trans
873	ASGA0022677	ss131245619	4	132529830	S46876697	HSPB8	ENSSSCG00000009844	14	35688333	35701411	-0.324578	0.0685467	22.4215	2.19e-06	5.62e-06	trans
1367	ASGA0042637	ss131389808	9	45336198	S22271804	ERAP2	ENSSSCG00000027860	2	107342452	107363745	0.205189	0.0451961	20.6114	5.63e-06	5.63e-06	trans
1073	DRGA0017642	ss478939238	6	138525779	S35167317	PPAP2B	ENSSSCG00000003839	6	143689175	143732390	-0.32391	0.0697999	21.5348	3.47e-06	5.64e-06	trans
1293	ALGA0010989	ss131160605	1	307543306	S50165988	SACM1L	ENSSSCG00000027176	13	31719695	31768607	0.400412	0.0877958	20.8002	5.1e-06	5.65e-06	trans
1023	H3GA0013184	ss131270588	4	86350386	S23775311	HORMAD1	ENSSSCG00000006649	4	107698514	107718272	0.305688	0.0655333	21.7587	3.09e-06	5.66e-06	trans
840	ALGA0008427	ss131144648	1	259019570	S48830436	CLIC5	ENSSSCG00000001711	7	46947785	47070503	0.202088	0.0425066	22.6031	1.99e-06	5.67e-06	trans
1246	ALGA0039947	ss131341918	7	31487843	S34535466	RXRG	ENSSSCG00000006328	4	93015120	93063524	-0.295941	0.0646734	20.9391	4.74e-06	5.71e-06	trans
1375	H3GA0003854	ss131144611	1	258641047	S39971746	COX6A1	ENSSSCG00000009909	14	42876217	42878864	0.49066	0.108162	20.5783	5.72e-06	5.72e-06	trans
1373	MARC0053250	ss107830306	12	7909937	S18548255	TMEM82	ENSSSCG00000003466	6	69386315	69388274	0.444631	0.0980093	20.5809	5.72e-06	5.72e-06	trans
658	MARC0048672	ss107822284	12	17733364	S35171876	TAF7	ENSSSCG00000028168	2	149149921	149150970	-0.123971	0.0252342	24.1359	8.98e-07	5.73e-06	trans
1378	ASGA0077898	ss131551211	17	62544565	PBL01_0019_C09	ENSSSCG00000009050	ENSSSCG00000009050	8	90608437	90811111	0.640148	0.141122	20.5764	5.73e-06	5.73e-06	trans
647	ASGA0016762	ss131233236	3	134731220	S6666019	ABCC8	ENSSSCG00000013378	2	44725269	44812585	-0.540945	0.109695	24.3185	8.17e-07	5.74e-06	trans
934	H3GA0020255	ss131338033	7	21599903	S35170644	PMF1	ENSSSCG00000006493	4	102551672	102579227	0.601902	0.127953	22.1286	2.55e-06	5.74e-06	trans
1382	ASGA0081313	ss131562765	19	114342231	S17499825	SLC10A3	ENSSSCG00000025766	19	143573661	143575094	0.311625	0.0687038	20.5732	5.74e-06	5.74e-06	trans
1379	ASGA0001633	ss131141313	1	24919418	S35167856	ZNF385D	ENSSSCG00000011208	13	9483097	9815818	0.313756	0.0691743	20.5729	5.74e-06	5.74e-06	trans
1384	MARC0093398	ss107879085	4	123692404	S35164540	SRSF11	ENSSSCG00000003791	6	132193667	132240405	0.231343	0.0510169	20.5629	5.77e-06	5.77e-06	trans
1385	ASGA0084308	ss131114654	6	93699983	S17527542	SH3GL2	ENSSSCG00000005177	1	228802214	229005163	0.309796	0.068327	20.5574	5.79e-06	5.79e-06	trans
1162	ALGA0012504	ss131182528	2	23230159	S46877535	NISCH	ENSSSCG00000011442	13	37809488	37844066	0.148994	0.0323342	21.2332	4.07e-06	5.82e-06	trans
1281	ALGA0031731	ss131285089	5	38988849	S23757940	PDE1B	ENSSSCG00000000297	5	20584668	20612211	0.322412	0.0706496	20.8259	5.03e-06	5.82e-06	trans
1154	ASGA0016762	ss131233236	3	134731220	S46876899	GGPS1	ENSSSCG00000010155	14	59997476	60004589	-0.30912	0.0670424	21.2596	4.01e-06	5.84e-06	trans
1353	ASGA0069853	ss131525871	15	83543439	S18337267	SULF1	ENSSSCG00000006197	4	71277769	71419852	0.199977	0.044023	20.6348	5.56e-06	5.84e-06	trans
1391	ALGA0053099	ss131393592	9	57557876	S35164691	CENPB	ENSSSCG00000007150	17	36263349	36263885	-0.462308	0.102019	20.5354	5.85e-06	5.85e-06	trans
1390	ASGA0092493	ss131044247	9	119766208	S18384465	WEE1	ENSSSCG00000013411	2	53229780	53244088	-0.53887	0.118908	20.5373	5.85e-06	5.85e-06	trans
1147	ALGA0107549	ss131097858	2	141622092	S18359031	CASC4	ENSSSCG00000004693	1	141951650	141994485	-0.459662	0.0996315	21.2855	3.96e-06	5.88e-06	trans
1395	ASGA0105927	ss131033460	3	20701560	S26724291	ENSSSCG00000009381	ENSSSCG00000009381	11	16183285	16201490	-0.521096	0.115012	20.5283	5.88e-06	5.88e-06	trans
1396	H3GA0049424	ss131550053	17	57858663	S23762266	ENSSSCG00000028135	ENSSSCG00000028135	10	55903795	55911223	-0.554796	0.122464	20.5234	5.89e-06	5.89e-06	trans
1032	MARC0021507	ss107906261	7	51067100	S35171011	SERINC2	ENSSSCG00000023585	6	81673688	81680174	-0.340217	0.0729888	21.727	3.14e-06	5.9e-06	trans
692	ALGA0086296	ss131527020	15	94902669	S39764474	MFSD6	ENSSSCG00000016052	15	106423132	106482291	-0.283685	0.0580964	23.8437	1.04e-06	5.91e-06	trans
795	H3GA0003854	ss131144611	1	258641047	S18549545	FAM135A	ENSSSCG00000004275	1	56918208	56989577	0.386721	0.080752	22.9344	1.68e-06	5.92e-06	trans
1172	ASGA0016762	ss131233236	3	134731220	S35170644	PMF1	ENSSSCG00000006493	4	102551672	102579227	-0.442576	0.0961347	21.1941	4.15e-06	5.92e-06	trans
1377	DRGA0007943	ss120018367	7	90209262	S41658109	IRAK4	ENSSSCG00000000799	5	77646641	77671387	-0.363055	0.0800347	20.5773	5.73e-06	5.92e-06	trans
1098	H3GA0003854	ss131144611	1	258641047	S20116716	DLAT	ENSSSCG00000015030	9	44530061	44607059	0.474588	0.102495	21.4403	3.65e-06	5.95e-06	trans
1401	MARC0003290	ss107798611	6	23810725	S46876778	ECD	ENSSSCG00000010295	14	82047991	82081641	0.158783	0.0350756	20.4927	5.99e-06	5.99e-06	trans
1035	ASGA0022677	ss131245619	4	132529830	OVRM1_0132_E09	MRPS17	ENSSSCG00000007749	3	17236837	17241387	-0.432435	0.0927838	21.7219	3.15e-06	6e-06	trans
1228	ALGA0000962	ss131180806	1	13043007	S35167252	BANP	ENSSSCG00000020678	6	1585825	1595724	0.289401	0.0631398	21.0084	4.57e-06	6.01e-06	trans
1405	ALGA0111072	ss131107556	3	96071798	S26722218	ULK4	ENSSSCG00000014901	9	19211763	19238971	0.234225	0.0517554	20.4812	6.02e-06	6.02e-06	trans
1407	ASGA0013843	ss131234930	3	21495074	S40282289	ENSSSCG00000003730	ENSSSCG00000003730	6	108585268	108634230	-0.414921	0.0916889	20.4785	6.03e-06	6.03e-06	trans
1409	ALGA0073270	ss131479105	13	193334301	SKNB1_0098_E09	ITGA2	ENSSSCG00000016887	16	34164830	34265784	-0.27597	0.0609961	20.47	6.06e-06	6.06e-06	trans
1355	H3GA0009141	ss131236361	3	28449298	S16768556	ENSSSCG00000022387	ENSSSCG00000022387	1	33400395	33439414	-0.421625	0.0928372	20.6257	5.58e-06	6.07e-06	trans
1411	ASGA0016762	ss131233236	3	134731220	S35166801	ANP32A	ENSSSCG00000005372	1	268013289	268037409	-0.275018	0.060794	20.4644	6.07e-06	6.07e-06	trans
1099	ALGA0049353	ss131377044	8	126936188	S19542751	FAIM	ENSSSCG00000023814	13	87082123	87091700	-0.227594	0.0491544	21.4387	3.65e-06	6.13e-06	trans
1413	ASGA0016762	ss131233236	3	134731220	S35170080	ARPC1A	ENSSSCG00000007609	3	6434372	6463171	-0.457606	0.101201	20.4463	6.13e-06	6.13e-06	trans
1415	ASGA0102513	ss131071447	3	3800144	S39866397	TRIML1	NA	7	24653003	24653332	-0.462733	0.102343	20.443	6.14e-06	6.14e-06	trans
1371	M1GA0024359	ss131094587	11	87660102	S23768582	ENSSSCG00000024635	ENSSSCG00000024635	11	12264417	12281396	-0.276276	0.0608965	20.5827	5.71e-06	6.16e-06	trans
390	INRA0003832	ss478939674	1	124642443	S18292679	CTIF	ENSSSCG00000004506	1	107666405	108030895	0.242764	0.0443355	29.9824	4.36e-08	6.21e-06	trans
835	ASGA0022677	ss131245619	4	132529830	S46877607	HSPBAP1	ENSSSCG00000011873	13	147363862	147426629	-0.365076	0.0766879	22.6627	1.93e-06	6.22e-06	trans
955	ALGA0040066	ss131342596	7	33182159	S23758106	CORO1B	ENSSSCG00000012920	2	3799100	3804062	0.191549	0.0408026	22.0385	2.67e-06	6.23e-06	trans
431	ALGA0102692	ss131084475	2	77635095	S19550478	PDE4A	ENSSSCG00000013898	2	59129440	59136641	-0.411516	0.0769821	28.5756	9.01e-08	6.25e-06	trans
1041	MARC0021507	ss107906261	7	51067100	LNG01_0033_B06	TINAGL1	ENSSSCG00000003600	6	81806755	81821191	0.776025	0.166627	21.6901	3.2e-06	6.26e-06	trans
1061	DIAS0001357	ss478936950	3	19077421	S6073760	ATP6V1F	ENSSSCG00000016577	18	20885995	20889206	0.375432	0.080822	21.5776	3.4e-06	6.3e-06	trans
1434	ASGA0074860	ss131541566	16	86613496	S46877282	SORBS1	ENSSSCG00000010494	14	116528970	116647727	-0.192291	0.0425787	20.3956	6.3e-06	6.3e-06	trans
1436	ALGA0112129	ss131110360	15	152529880	S49953837	HDLBP	ENSSSCG00000016379	15	155072239	155097235	-0.365166	0.0808637	20.3926	6.31e-06	6.31e-06	trans
1011	H3GA0003854	ss131144611	1	258641047	S26727199	FAM40B	ENSSSCG00000016567	18	20279718	20326503	0.399386	0.0855002	21.8198	2.99e-06	6.32e-06	trans
1047	MARC0036235	ss107809670	4	51556918	S19184285	NPEPPS	ENSSSCG00000017513	12	23674143	23760535	-0.306804	0.0658993	21.6751	3.23e-06	6.33e-06	trans
1439	ASGA0103898	ss131028132	6	50867656	S35166255	ZNF134	ENSSSCG00000003984	6	56718236	56719477	-0.250563	0.0555034	20.3796	6.35e-06	6.35e-06	trans
1036	DBWU0000455	ss71867621	4	93802039	S46880814	LRFN5	ENSSSCG00000004990	1	191691087	191703587	0.288406	0.061878	21.7239	3.15e-06	6.38e-06	trans
1419	ALGA0080343	ss131497474	14	108386204	S35172771	SLC44A2	ENSSSCG00000013639	2	69768300	69782734	0.336676	0.0744726	20.4376	6.16e-06	6.39e-06	trans
1442	CASI0009314	ss478935631	4	99584029	S35167115	DGCR2	ENSSSCG00000010111	14	54387653	54417873	0.141408	0.0313337	20.3669	6.39e-06	6.39e-06	trans
1441	ALGA0036896	ss131311752	6	126586863	S19537170	ENSSSCG00000025156	ENSSSCG00000025156	19	73863914	74026485	0.441271	0.097778	20.3671	6.39e-06	6.39e-06	trans
941	ALGA0039947	ss131341918	7	31487843	S46880810	PRPF39	ENSSSCG00000004997	1	195153592	195185563	0.148777	0.0316518	22.094	2.6e-06	6.4e-06	trans
1088	MARC0061961	ss107840355	9	24295537	S46876618	KIAA1671	ENSSSCG00000009953	14	45824560	45896852	0.38718	0.0834987	21.5014	3.54e-06	6.41e-06	trans
1446	MARC0033768	ss107805855	1	179828805	S35173919	FAM81A	ENSSSCG00000004586	1	124546382	124619000	-0.446694	0.0990239	20.3489	6.45e-06	6.45e-06	trans
1449	H3GA0003854	ss131144611	1	258641047	S50158862	DUSP19	ENSSSCG00000016020	15	98104158	98124358	0.475782	0.105475	20.3477	6.46e-06	6.46e-06	trans
887	MARC0013841	ss107897407	12	15191936	S35171694	AMZ2	ENSSSCG00000017264	12	12359499	12370704	-0.395579	0.0837261	22.3225	2.3e-06	6.47e-06	trans
1453	ASGA0025132	ss131282397	5	25590842	S35166114	C19orf40	ENSSSCG00000023878	6	38322998	38326593	0.261555	0.0579957	20.3393	6.49e-06	6.49e-06	trans
1455	H3GA0049700	ss131551422	17	63576777	DCI01_0109_H12	ENSSSCG00000023811	ENSSSCG00000023811	17	36226136	36236032	0.306931	0.0680645	20.3348	6.5e-06	6.5e-06	trans
1456	ASGA0099002	ss131061769	3	6225139	S46880946	PTPRD	ENSSSCG00000005194	1	238795293	238950756	0.198815	0.0440905	20.3333	6.51e-06	6.51e-06	trans
1458	ALGA0104061	ss131088279	6	4785596	S35164746	KLHDC4	ENSSSCG00000002652	6	1750798	1760656	0.506508	0.112348	20.3255	6.53e-06	6.53e-06	trans
1460	ALGA0041234	ss131351002	7	49709911	S46877885	FLT1	ENSSSCG00000009320	11	5316370	5455380	0.390821	0.0866908	20.3241	6.54e-06	6.54e-06	trans
1182	ALGA0040956	ss131349344	7	46406018	S46877998	LRRC1	ENSSSCG00000001486	7	31302525	31432495	0.303319	0.0659436	21.157	4.23e-06	6.55e-06	trans
892	ASGA0104598	ss131567498	9	56757165	S40495629	ENSSSCG00000006301	ENSSSCG00000006301	4	90433354	90469147	-0.664187	0.140655	22.2983	2.33e-06	6.56e-06	trans
1380	ALGA0039947	ss131341918	7	31487843	S46879127	RPP40	ENSSSCG00000000998	7	3094490	3108404	0.180598	0.0398179	20.5717	5.74e-06	6.56e-06	trans
1457	ASGA0022677	ss131245619	4	132529830	S46878647	ABHD4	ENSSSCG00000002051	7	81641000	81656264	-0.257986	0.0572128	20.3333	6.51e-06	6.57e-06	trans
1462	CASI0009314	ss478935631	4	99584029	S19540505	SNX13	ENSSSCG00000024761	9	95996485	96120246	0.18514	0.0410767	20.3147	6.57e-06	6.57e-06	trans
1305	H3GA0003854	ss131144611	1	258641047	PTG01_0016_B10	TBC1D19	ENSSSCG00000008761	8	20629601	20747793	0.454944	0.0998516	20.7589	5.21e-06	6.58e-06	trans
1464	MARC0026604	ss107911466	10	241937	S35166261	NHLRC1	ENSSSCG00000001072	7	14558758	14559614	0.384248	0.0852595	20.3113	6.58e-06	6.58e-06	trans
1285	ASGA0022677	ss131245619	4	132529830	S20116814	VCL	ENSSSCG00000010313	14	82826612	82938103	-0.25639	0.0561965	20.8153	5.06e-06	6.6e-06	trans
1468	ASGA0103632	ss131027360	14	16303034	S40051544	ENSSSCG00000007866	ENSSSCG00000007866	3	26965267	27004343	0.374722	0.0831587	20.305	6.6e-06	6.6e-06	trans
1255	H3GA0003854	ss131144611	1	258641047	S31103335	GKAP1	ENSSSCG00000026087	10	35240972	35317629	0.427645	0.0935377	20.9023	4.83e-06	6.62e-06	trans
994	ASGA0013728	ss131231112	3	19615809	S19539315	WNK2	ENSSSCG00000025899	3	44183278	44184962	0.284468	0.0607966	21.8931	2.88e-06	6.63e-06	trans
1139	ASGA0028105	ss131319752	6	35605675	S18554399	EFHD2	ENSSSCG00000003458	6	69032927	69049580	-0.399322	0.0864955	21.3137	3.9e-06	6.64e-06	trans
1475	ALGA0072392	ss131495759	13	158706088	S23212840	KCMF1	ENSSSCG00000008242	3	62619275	62650843	0.113346	0.0251626	20.2911	6.65e-06	6.65e-06	trans
1477	H3GA0000785	ss131180666	1	13124812	S46878683	NOP9	ENSSSCG00000001990	7	80254849	80263078	-0.268189	0.059546	20.2851	6.67e-06	6.67e-06	trans
1479	ALGA0120420	ss131080371	3	99466921	DCI01_0039_F12	CASP4	ENSSSCG00000014997	9	39189334	39207992	-0.561248	0.12462	20.2832	6.68e-06	6.68e-06	trans
1480	ALGA0074803	ss131518260	14	8496813	S18548993	SYMPK	ENSSSCG00000003093	6	47400154	47443753	-0.268516	0.0596207	20.2836	6.68e-06	6.68e-06	trans
1481	ALGA0080256	ss131497260	14	107582928	S35165161	ENSSSCG00000027984	ENSSSCG00000027984	14	102560761	102565212	0.400974	0.0890367	20.2812	6.69e-06	6.69e-06	trans
1258	ALGA0053309	ss131395287	9	63874253	S20116409	CACNA2D1	ENSSSCG00000015402	9	108068516	108551541	0.378334	0.082791	20.8826	4.88e-06	6.71e-06	trans
1488	ASGA0016762	ss131233236	3	134731220	ITT01_0074_B05	PRKAB2	ENSSSCG00000006703	4	110207628	110219875	-0.433356	0.0962498	20.2716	6.72e-06	6.72e-06	trans
1490	ALGA0056836	ss131433418	10	9970331	S23213489	SRP9	ENSSSCG00000028491	10	16065171	16078004	0.468195	0.10399	20.2709	6.72e-06	6.72e-06	trans
743	ALGA0080416	ss131497730	14	109827501	S20116742	SCARB1	ENSSSCG00000009759	14	30050781	30093798	0.238092	0.0492615	23.36	1.34e-06	6.74e-06	trans
1402	ASGA0082658	ss131092453	12	49131683	THY01_0013_C11	UTP3	ENSSSCG00000028466	8	71384055	71385672	-0.666333	0.147194	20.4928	5.99e-06	6.78e-06	trans
1496	MARC0080155	ss107862648	7	126507129	S46877359	IKZF5	ENSSSCG00000023565	14	144130876	144149439	-0.39844	0.0885305	20.2554	6.78e-06	6.78e-06	trans
1244	ALGA0036400	ss131309072	6	105656088	S46880663	SCG3	ENSSSCG00000004630	1	133087518	133181070	0.430131	0.0939898	20.9431	4.73e-06	6.79e-06	trans
1497	ASGA0082658	ss131092453	12	49131683	PTG01_0079_F06	TMX4	ENSSSCG00000021353	17	18900336	18934256	-0.403404	0.0896399	20.2525	6.79e-06	6.79e-06	trans
991	ALGA0067326	ss131471031	12	63239985	S46880774	ATG14	ENSSSCG00000005058	1	205253657	205293961	0.223258	0.0477033	21.9037	2.87e-06	6.8e-06	trans
1416	ASGA0016762	ss131233236	3	134731220	S50164277	ENSSSCG00000015712	ENSSSCG00000015712	15	26805697	26823022	-0.538901	0.119182	20.4454	6.14e-06	6.82e-06	trans
1229	ALGA0051259	ss131402420	9	11340377	S17503607	TEAD3	ENSSSCG00000001544	7	36085701	36100686	-0.225513	0.0492003	21.009	4.57e-06	6.85e-06	trans
1451	ALGA0107549	ss131097858	2	141622092	S34530225	ROMO1	ENSSSCG00000007308	17	44379569	44381550	-0.304646	0.0675478	20.3408	6.48e-06	6.85e-06	trans
1506	ASGA0016762	ss131233236	3	134731220	AMP01_0084_F09	GTF2H1	ENSSSCG00000013367	2	43921203	43954469	-0.362795	0.0806605	20.2303	6.87e-06	6.87e-06	trans
1508	ALGA0080416	ss131497730	14	109827501	S34509766	BTBD6	ENSSSCG00000020853	17	23453847	23462854	0.207433	0.0461228	20.2266	6.88e-06	6.88e-06	trans
558	ALGA0015670	ss131201527	2	129693305	S23212855	ATG12	ENSSSCG00000014220	2	124834763	124851563	0.251221	0.0497595	25.4895	4.45e-07	6.89e-06	trans
1288	ASGA0016762	ss131233236	3	134731220	TES01_0015_E06	PSMD11	ENSSSCG00000017731	12	44259356	44287880	-0.334505	0.0733338	20.8064	5.08e-06	6.89e-06	trans
1376	ALGA0008427	ss131144648	1	259019570	S35168940	NUDT6	ENSSSCG00000009085	8	108446594	108489287	0.398804	0.087909	20.5803	5.72e-06	6.89e-06	trans
701	ALGA0019443	ss131218105	3	65573324	S35169792	CHMP3	ENSSSCG00000008222	3	60964941	61037239	-0.260665	0.0534239	23.8064	1.07e-06	6.9e-06	trans
1513	DRGA0011887	ss120025345	13	6062739	S21573798	ENSSSCG00000029943	ENSSSCG00000029943	8	103062944	103132088	-0.222328	0.0494499	20.2142	6.92e-06	6.92e-06	trans
1515	DRGA0017147	ss478938957	19	19944045	S19785616	MAOB	ENSSSCG00000023215	19	43355507	43474320	-0.253372	0.0563575	20.2122	6.93e-06	6.93e-06	trans
1022	ASGA0016762	ss131233236	3	134731220	S18360778	ATP5L	ENSSSCG00000023777	9	50747515	50757754	-0.372979	0.0799452	21.7663	3.08e-06	6.97e-06	trans
1519	MARC0036235	ss107809670	4	51556918	S35164167	ZDHHC3	ENSSSCG00000011301	13	30992609	31029396	-0.239886	0.053372	20.2015	6.97e-06	6.97e-06	trans
862	DRGA0005852	ss478938597	5	55399282	S23770902	ENSSSCG00000017378	ENSSSCG00000017378	12	19859931	19892872	0.303197	0.063931	22.4919	2.11e-06	6.99e-06	trans
1525	H3GA0049067	ss131548384	17	47468919	S46880623	SPATA5L1	ENSSSCG00000004671	1	140888564	140909181	0.33847	0.075326	20.1906	7.01e-06	7.01e-06	trans
704	DIAS0000101	ss478936085	6	44985575	S23213477	CEBPG	ENSSSCG00000002867	6	38712187	38719862	0.253968	0.0521035	23.7587	1.09e-06	7.02e-06	trans
1058	ALGA0106402	ss131094599	6	156282160	S17526927	ENSSSCG00000009742	ENSSSCG00000009742	14	24875186	24913201	0.165203	0.0355339	21.6147	3.33e-06	7.02e-06	trans
1287	MARC0030219	ss107801068	15	125590674	S46876319	ENSSSCG00000016093	ENSSSCG00000016093	15	115793358	115865400	0.281023	0.0616098	20.8058	5.08e-06	7.03e-06	trans
1529	ALGA0039334	ss131338167	7	21714623	S26723801	IL33	ENSSSCG00000005203	1	241453676	241630720	-0.59351	0.132106	20.1841	7.03e-06	7.03e-06	trans
1530	ASGA0040859	ss131387043	9	4014490	S35166331	ENSSSCG00000029764	ENSSSCG00000029764	19	14225239	14287917	-0.202025	0.0449687	20.1831	7.04e-06	7.04e-06	trans
777	M1GA0009773	ss131340499	7	27470374	S40090864	RGS7	ENSSSCG00000010840	10	14169374	14336577	-0.468695	0.0975647	23.0778	1.56e-06	7.05e-06	trans
1430	ALGA0103952	ss131567775	9	6244800	S35173303	PODN	ENSSSCG00000027114	6	146867375	146914405	-0.28485	0.0630609	20.4038	6.27e-06	7.06e-06	trans
1535	ALGA0048990	ss131375416	8	112749118	S26727296	GAB3	ENSSSCG00000012824	19	143274106	143377061	0.179508	0.0399625	20.1773	7.06e-06	7.06e-06	trans
1534	MARC0108035	ss107895631	10	13952579	S50199425	SLC9A6	ENSSSCG00000012698	19	127098562	127154903	0.328044	0.073031	20.1767	7.06e-06	7.06e-06	trans
436	H3GA0006932	ss131191751	2	82861070	LVRM1_0071_A11	RAB8A	ENSSSCG00000013848	2	61176944	61196619	0.271556	0.0508914	28.4728	9.5e-08	7.07e-06	trans
1536	MARC0110633	ss107814804	6	94231645	S35166565	C6orf106	ENSSSCG00000001527	7	35362835	35410240	-0.158712	0.0353355	20.1742	7.07e-06	7.07e-06	trans
[truncated: 577 more rows]
